# Supplementary material for: A measurement invariance analysis of selected Opioid Overdose Knowledge Scale (OOKS) items among bystanders and first responders
Source: PLoS One. 2022 Oct 14;17(10):e0271418. doi: 10.1371/journal.pone.0271418 (PMC9565426; doi:10.1371/journal.pone.0271418)
Supplement: S1 Dataset — (XLS) [file pone.0271418.s001.xls]

## Sheet: Sheet1
record_id	site	group	participant	ooks_a2	ooks_a3	ooks_a4	ooks_a8	ooks_a9	ooks_b1	ooks_b2	ooks_b3	ooks_b4	ooks_b7	ooks_b8	ooks_b9	ooks_b10	ooks_c1	ooks_c2	ooks_c5	ooks_c6	ooks_c11	ooks_d4	ooks_e4	ooks_h3	ooks_i1	ooks_i3	ooks_i6
6	2	2	1	1	1	1	0	0	1	1	1	1	0	0	0	1	0	0	1	0	0	1	1	1	0	0	1
7	2	2	1	1	1	1	1	1	1	1	1	1	1	1	0	0	1	1	1	1	1	1	1	0	1	1	1
8	2	2	1	1	1	1	1	1	0	1	0	1	1	1	0	0	1	1	0	0	0	0	0	0	1	1	0
9	2	2	1	1	1	1	1	1	0	1	1	1	1	1	0	0	1	1	0	1	0	1	1	1	0	0	0
10	2	2	1	0	1	1	0	1	1	1	1	0	0	0	0	0	1	1	1	1	1	0	1	0	1	1	0
13	2	2	1	1	1	1	1	1	1	1	1	1	1	0	0	0	1	1	1	1	1	0	0	1	1	1	1
14	2	2	1	1	1	1	0	0	0	1	0	1	1	1	1	1	1	1	1	1	1	0	0	0	0	0	1
15	2	2	1	1	1	1	1	1	0	1	0	0	0	1	0	0	1	1	1	1	1	0	1	0	0	1	0
16	2	2	1	1	1	1	1	1	1	1	1	1	1	0	1	0	1	1	1	1	1	0	0	0	0	1	0
17	2	2	1	1	1	1	1	1	0	0	1	0	1	0	1	1	1	1	1	1	0	0	1	0	1	0	0
18	2	2	1	1	1	1	1	1	0	0	1	1	0	0	1	0	1	1	1	0	0	0	0	0	0	0	0
19	2	2	1	1	1	1	1	1	0	1	1	1	1	1	0	0	1	1	0	1	0	0	0	0	0	1	0
20	2	2	1	1	1	1	0	1	1	1	1	0	0	0	0	0	1	1	0	1	0	0	0	0	1	0	0
22	2	2	1	0	0	0	1	0	0	0	0	0	0	1	1	1	1	0	0	0	1	0	1	0	1	0	0
24	2	2	1	0	1	1	0	0	0	1	1	0	0	1	0	0	1	1	0	1	0	0	0	0	0	1	0
26	2	2	1	0	1	1	0	0	0	1	0	1	0	0	0	0	1	1	0	1	0	0	0	0	1	0	0
27	2	2	1	0	1	1	0	1	0	0	0	1	0	0	0	0	1	1	0	1	0	1	0	0	0	0	0
28	2	2	1	1	1	1	1	1	0	1	1	1	0	1	1	1	1	1	0	1	0	0	0	0	0	0	0
29	2	2	1	1	1	1	0	1	0	1	1	1	1	1	1	1	1	1	0	1	0	0	0	0	0	1	0
30	2	2	1	1	1	1	1	0	0	1	0	1	0	0	1	0	1	1	0	1	0	1	1	0	1	1	0
31	2	2	1	1	1	1	1	1	0	1	1	1	1	1	1	1	1	1	1	1	0	0	1	0	1	1	1
32	2	2	1	1	1	1	1	1	0	1	1	1	1	1	0	0	1	1	1	1	1	0	0	0	1	1	1
33	2	2	1	1	1	1	0	1	1	1	0	1	0	1	1	1	0	1	1	0	0	0	0	0	0	0	0
34	2	2	1	1	1	1	1	1	0	1	1	1	0	0	1	1	1	1	1	1	1	1	0	0	1	1	1
35	2	2	1	0	1	1	1	1	0	1	1	1	1	0	1	1	1	1	1	1	1	1	1	0	1	1	0
36	2	2	1	1	1	1	1	1	1	0	1	1	1	1	1	1	1	1	1	1	1	1	1	0	1	1	1
37	2	2	1	0	1	1	1	1	0	1	1	1	0	1	1	1	1	1	1	1	1	0	1	0	0	1	1
40	2	2	1	0	1	1	0	1	0	1	1	1	0	1	1	1	1	1	1	1	1	0	0	0	0	1	0
41	2	2	1	0	1	1	0	0	0	1	1	1	0	0	0	0	1	1	0	0	0	0	0	0	0	0	0
42	2	2	1	1	1	1	1	1	0	1	1	1	1	1	0	0	1	1	1	0	1	0	0	0	0	0	0
43	2	2	1	0	0	1	1	1	0	1	1	1	1	0	1	1	1	1	1	1	1	0	1	0	1	1	1
45	2	2	1	1	1	1	1	1	0	0	0	1	0	1	0	0	1	1	1	1	0	1	1	0	1	0	0
47	2	2	1	1	1	1	1	1	1	1	1	1	1	0	1	1	1	1	1	1	1	1	1	1	1	1	1
49	2	2	1	0	1	1	0	1	0	1	1	0	0	1	0	0	1	1	1	1	1	0	1	0	0	0	0
50	2	2	1	1	1	1	1	1	1	1	1	1	1	1	1	0	1	1	1	1	1	0	1	1	1	1	1
51	2	2	1	0	1	1	0	1	1	1	1	1	1	1	1	1	1	1	1	1	1	0	0	0	0	1	1
52	2	2	1	1	1	1	1	1	1	1	0	1	1	1	0	0	1	0	0	1	1	0	1	0	0	1	0
55	2	2	1	1	1	1	1	1	0	1	1	1	1	1	0	1	1	1	1	1	1	0	1	0	1	1	0
56	2	2	1	1	1	1	1	1	0	1	0	1	1	1	0	0	1	1	0	1	1	0	0	0	1	1	1
58	2	2	1	1	1	1	1	1	0	1	1	1	1	0	0	0	1	1	1	1	0	0	0	0	1	1	1
59	2	2	1	1	1	1	1	1	1	1	1	1	1	1	1	1	1	1	1	1	1	1	1	1	1	1	1
60	2	2	1	1	1	1	1	1	1	1	1	1	1	1	0	1	1	1	1	1	1	0	1	1	1	1	1
62	2	2	1	1	1	0	0	0	1	1	1	1	0	1	1	1	1	1	0	1	0	1	0	0	0	1	0
63	2	2	1	1	1	1	1	1	1	0	1	1	1	0	1	1	1	1	0	1	0	1	0	0	1	1	1
64	2	2	1	1	1	1	1	0	0	1	1	1	1	0	0	1	1	1	0	0	1	0	1	0	1	1	0
65	2	2	1	1	1	1	1	1	0	1	1	1	1	1	0	0	1	1	1	1	1	1	1	0	1	1	0
66	2	2	1	1	1	1	1	1	0	1	1	1	1	0	1	1	1	1	0	1	1	1	1	0	0	0	0
67	2	2	1	1	1	1	1	1	0	0	1	1	1	0	0	0	1	1	0	0	0	0	0	0	0	1	0
68	2	2	1	1	1	1	1	1	0	1	1	1	1	1	1	1	1	1	0	1	0	0	1	0	1	1	0
69	2	2	1	1	1	1	0	1	0	0	1	1	1	0	1	0	0	1	0	1	0	0	0	0	0	0	0
70	2	2	1	1	1	1	1	1	0	1	1	1	1	1	0	0	1	1	1	1	1	0	1	0	1	1	0
71	2	2	1	0	0	0	1	1	0	1	1	1	0	1	0	0	1	1	1	1	0	1	1	0	0	0	0
72	2	2	1	1	1	1	1	1	0	1	1	1	0	1	0	0	1	1	1	0	1	0	0	0	0	1	0
74	2	2	1	1	1	1	1	1	1	1	1	1	0	0	1	0	1	1	0	1	0	1	1	0	1	1	0
75	2	2	1	0	1	1	1	0	0	1	1	1	1	1	0	1	1	1	0	1	1	0	1	0	1	1	0
76	2	2	1	1	1	1	1	1	0	1	1	1	1	1	0	0	1	1	0	1	1	0	1	0	1	0	0
77	2	2	1	1	1	1	1	1	0	1	0	1	1	1	0	0	1	1	0	1	0	0	0	0	0	1	1
78	2	2	1	1	1	1	1	1	0	1	1	1	0	1	1	1	1	1	1	1	1	0	1	0	0	1	1
79	2	2	1	1	1	1	1	1	0	0	0	1	1	1	1	1	1	1	1	1	1	1	1	1	1	1	1
80	2	2	1	0	1	1	0	1	1	1	1	1	0	1	1	0	1	1	0	1	1	1	1	1	1	1	0
81	2	2	1	1	1	1	1	1	0	1	1	1	1	1	1	0	1	1	1	1	1	0	1	0	1	1	1
82	2	2	1	1	1	1	1	1	0	1	1	1	1	1	1	1	1	1	1	1	1	1	1	1	1	1	1
83	2	2	1	1	1	1	1	1	1	1	1	1	1	1	1	1	1	1	0	1	0	0	1	0	1	1	1
84	2	2	1	1	1	1	0	1	1	1	1	1	1	1	1	1	1	1	1	1	1	1	1	1	1	1	1
85	2	2	1	1	1	1	1	1	0	1	0	1	0	1	1	0	1	1	1	1	0	1	0	0	0	1	1
86	2	2	1	1	1	1	0	1	1	1	1	1	1	1	1	1	1	1	1	1	1	1	0	0	1	1	1
87	2	2	1	1	1	1	1	1	0	1	1	1	1	1	0	1	1	1	0	1	0	0	1	0	1	0	1
88	2	2	1	1	1	1	1	1	1	1	0	1	1	0	0	0	1	1	0	0	0	0	1	0	0	0	0
89	2	2	1	1	1	1	1	0	1	1	1	1	1	1	1	0	1	1	1	1	0	0	1	1	1	1	1
90	2	2	1	1	1	1	1	1	0	1	1	1	0	1	1	1	1	1	1	1	0	1	1	0	1	1	1
91	2	2	1	1	1	1	1	1	1	1	1	1	0	1	0	1	1	1	1	1	1	1	1	0	0	1	0
92	2	2	1	1	1	1	1	1	0	1	1	1	1	1	0	0	1	1	1	1	1	1	1	0	0	0	0
93	2	2	1	1	1	1	1	1	0	1	1	1	0	0	1	1	1	1	1	1	1	0	1	0	1	1	0
94	2	2	1	0	1	1	0	0	0	1	0	1	0	1	0	0	1	1	1	1	1	0	1	0	0	0	0
95	2	2	1	1	1	1	1	1	0	1	0	1	1	0	0	1	1	1	0	1	0	1	0	0	0	1	0
96	2	2	1	1	1	1	1	1	0	0	1	1	0	1	0	0	1	1	0	1	0	0	0	0	0	1	0
97	2	2	1	1	1	1	1	1	0	1	1	1	1	1	0	0	1	1	0	1	0	1	1	0	1	1	1
98	2	2	1	1	1	1	1	1	1	1	0	1	0	1	1	0	1	1	0	1	0	0	0	0	0	1	0
99	2	2	1	1	1	1	1	1	0	0	0	1	0	0	0	0	1	1	0	0	0	1	0	0	0	1	0
100	2	2	1	1	1	1	1	1	1	1	1	1	1	1	1	1	1	1	1	1	1	1	1	0	1	1	1
101	2	2	1	1	1	1	1	0	1	1	1	1	0	1	1	1	1	1	1	1	1	1	1	0	1	1	1
102	2	2	1	1	1	1	1	1	0	1	1	1	1	1	0	0	1	1	0	1	0	1	1	0	1	1	1
103	2	2	1	1	1	1	1	1	0	1	1	1	1	1	0	1	1	1	0	1	1	0	1	0	0	0	0
104	2	2	1	1	1	1	0	1	0	1	1	1	1	1	0	0	1	1	1	1	0	1	1	1	1	1	1
105	2	2	1	1	1	1	1	1	1	1	1	1	1	1	0	0	1	1	0	1	1	0	0	0	1	1	1
106	2	2	1	0	1	1	1	1	1	1	1	1	1	1	0	0	1	1	1	1	1	0	0	0	0	1	1
107	2	2	1	0	1	1	0	1	0	1	1	1	1	1	0	0	1	1	1	1	1	1	1	1	1	1	1
108	2	2	1	1	1	1	1	1	0	1	1	1	1	1	0	0	1	1	1	1	1	0	1	0	1	1	0
109	2	2	1	1	1	1	1	1	1	1	1	1	1	1	1	1	1	1	0	1	0	1	1	0	1	1	1
110	2	2	1	1	1	1	1	1	0	0	1	1	0	1	0	0	1	1	0	1	0	0	1	0	0	0	0
111	2	2	1	1	1	1	1	1	1	1	1	1	0	1	1	1	1	1	1	1	1	1	1	0	1	1	1
112	2	2	1	1	1	1	1	1	1	1	1	1	1	1	1	1	1	1	1	1	0	1	1	1	1	1	1
113	2	2	1	1	1	1	1	1	0	1	1	1	0	1	1	0	1	1	1	1	1	1	1	0	1	1	1
114	2	2	1	1	1	1	1	1	0	1	1	1	1	1	1	1	1	1	1	1	1	1	1	1	1	1	1
115	2	2	1	1	1	1	1	1	0	1	1	1	1	1	1	1	1	1	1	1	1	0	1	0	1	1	1
116	2	2	1	1	1	1	1	1	1	1	1	1	1	1	1	1	1	1	0	1	1	0	1	0	1	1	1
118	2	2	1	1	1	1	1	1	0	1	1	1	1	1	1	1	1	1	1	1	1	1	1	1	1	1	0
119	2	2	1	1	1	1	1	1	0	1	1	1	1	1	0	0	1	1	0	1	1	0	1	0	0	1	1
120	2	2	1	1	1	1	1	1	0	1	1	1	1	1	0	0	1	1	0	1	1	1	1	1	1	1	1
122	2	2	1	1	1	1	1	1	0	1	1	1	1	1	1	0	1	1	1	1	1	1	0	0	1	1	1
124	2	2	1	1	1	1	1	1	0	1	1	1	1	1	0	1	1	1	0	1	0	0	1	0	1	1	0
125	2	2	1	0	1	1	1	0	1	1	1	1	1	1	0	1	1	1	1	1	1	0	1	0	1	1	1
127	2	2	1	1	1	1	1	1	0	1	1	1	0	0	0	0	1	1	1	1	1	0	0	0	0	1	0
128	2	2	1	1	1	1	1	1	1	1	1	1	1	0	1	1	1	1	1	1	1	1	1	0	1	1	1
130	2	2	1	0	1	1	1	1	0	1	0	1	0	1	0	0	1	1	1	1	0	0	1	0	0	1	1
133	2	2	1	1	1	1	1	1	1	1	1	1	1	1	1	1	1	1	1	1	1	0	1	0	1	1	1
134	2	2	1	1	1	1	1	1	0	1	1	1	1	1	0	0	1	1	1	1	1	1	1	0	1	1	1
135	2	2	1	1	1	1	1	1	0	1	1	1	0	0	0	0	1	1	0	1	0	1	1	1	1	1	1
137	2	2	1	1	1	1	1	1	0	1	1	1	1	1	0	0	1	1	0	1	0	1	1	0	0	1	0
139	2	2	1	1	1	1	1	1	1	1	1	1	1	1	1	1	1	1	1	1	1	1	1	1	1	1	1
140	2	2	1	1	1	1	1	1	0	1	1	1	1	0	1	1	1	1	1	1	0	1	1	0	1	1	0
141	2	2	1	1	1	1	1	1	0	1	1	1	0	0	1	0	1	1	0	1	1	1	1	1	1	1	1
142	2	2	1	1	1	1	1	1	1	1	1	1	0	1	1	1	1	1	1	0	1	1	1	0	1	1	0
143	2	2	1	1	1	1	1	1	0	1	1	1	1	1	0	0	1	1	0	1	0	1	1	1	0	1	1
144	2	2	1	1	1	1	1	1	0	1	1	1	1	1	0	0	1	1	0	1	0	0	1	0	1	0	0
145	2	2	1	1	1	1	1	1	0	1	1	1	1	1	0	0	1	1	1	1	1	0	0	0	0	0	1
146	2	2	1	1	1	1	1	1	1	1	1	1	0	1	0	0	1	1	1	1	1	0	1	0	1	1	1
147	2	2	1	1	1	1	1	1	1	1	1	1	1	0	1	0	1	1	1	0	0	1	0	0	1	0	0
148	2	2	1	1	1	1	1	1	1	1	1	1	1	1	0	1	1	1	1	1	0	1	1	1	1	1	1
151	2	2	1	1	1	1	1	1	1	1	1	1	0	1	1	0	1	1	1	1	1	1	0	0	0	0	0
152	2	2	1	1	1	1	1	1	0	1	1	1	0	1	0	0	1	1	0	1	0	1	1	0	1	1	1
153	2	2	1	1	1	1	1	1	0	1	1	1	1	1	1	0	1	1	1	1	1	1	1	0	1	1	1
156	2	2	1	1	1	1	1	1	0	1	1	1	1	1	0	0	1	1	1	1	0	0	1	0	0	1	1
157	2	2	1	1	1	1	1	1	0	1	1	1	1	1	0	0	1	1	0	1	0	0	1	0	1	1	1
158	2	2	1	1	1	1	1	1	1	1	1	1	1	1	1	1	1	1	1	1	1	1	1	0	1	1	1
160	2	2	1	1	1	1	0	0	0	1	0	0	0	0	1	0	1	1	1	1	0	1	0	0	1	0	0
161	2	2	1	1	1	1	1	1	0	1	1	1	0	1	0	0	1	1	0	0	0	1	1	0	1	1	0
163	2	2	1	1	1	1	1	1	1	1	1	0	1	0	1	0	0	1	1	1	1	0	1	0	1	1	1
165	2	2	1	1	1	1	1	1	0	1	1	1	0	1	0	0	1	1	0	0	1	1	0	0	1	1	0
166	2	2	1	1	1	1	1	1	0	1	1	1	1	1	0	1	1	1	0	1	0	1	1	1	1	1	0
167	2	2	1	1	1	1	1	1	1	1	1	1	1	1	1	1	1	1	1	1	1	1	1	1	1	1	0
168	2	2	1	1	1	1	1	1	0	1	1	1	0	1	1	1	1	1	0	0	1	1	1	0	1	1	1
169	2	2	1	1	1	1	1	1	0	1	1	1	1	1	0	0	1	1	0	1	0	0	0	0	0	1	0
171	2	2	1	1	1	1	1	1	0	1	1	1	0	1	0	0	1	1	0	1	0	1	1	1	0	1	1
172	2	2	1	1	1	1	0	1	0	1	1	0	1	1	0	0	1	1	1	1	0	1	1	0	0	1	0
173	2	2	1	0	1	1	1	1	0	1	1	1	1	1	0	1	1	1	1	1	1	0	0	0	0	1	1
176	2	2	1	0	1	0	0	0	0	1	1	1	0	0	0	0	1	1	0	1	0	0	0	0	0	1	0
178	2	2	1	1	1	1	1	1	0	1	1	1	1	1	0	0	1	1	0	0	1	1	1	0	1	0	0
179	2	2	1	1	1	1	0	1	0	0	1	1	0	1	0	0	1	1	0	0	0	0	0	0	0	0	0
180	2	2	1	0	1	1	0	1	1	1	1	1	1	0	1	1	1	1	1	1	1	0	1	1	1	1	1
181	2	2	1	0	1	1	0	1	1	1	0	1	0	0	0	0	1	1	0	1	1	0	1	0	0	0	1
182	2	2	1	1	1	1	1	1	1	1	1	1	1	1	1	1	1	1	1	1	1	1	1	0	1	1	1
184	2	2	1	0	1	0	1	1	0	1	1	1	0	1	1	0	1	1	1	1	1	0	1	0	0	1	1
185	2	2	1	0	1	1	0	1	1	1	1	1	0	1	1	1	1	1	1	0	1	1	0	0	0	1	0
186	2	2	1	1	1	1	1	1	1	1	1	1	1	1	0	0	1	1	0	1	1	1	1	1	1	1	0
187	2	2	1	0	1	1	0	0	0	1	0	1	0	0	1	0	1	1	0	0	1	0	0	0	1	0	0
188	2	2	1	1	1	1	1	1	0	1	1	1	1	1	1	1	1	1	1	1	1	1	1	0	1	1	1
189	2	2	1	1	1	1	1	1	0	1	1	1	1	1	1	1	1	1	1	1	1	1	1	0	1	1	1
190	2	2	1	1	1	1	1	1	1	1	1	1	0	0	1	1	1	1	1	0	1	0	0	0	0	0	0
191	2	2	1	1	1	1	1	1	0	1	1	1	1	1	0	0	1	1	1	1	1	0	0	0	0	0	0
192	2	2	1	1	1	1	1	1	0	1	1	1	1	1	0	1	1	1	1	0	1	0	1	0	1	1	0
193	2	2	1	0	1	1	1	1	1	1	1	1	1	0	1	1	1	1	1	1	0	1	0	0	1	1	0
195	2	2	1	1	1	1	1	1	0	1	1	1	1	1	0	0	1	1	0	1	1	0	0	0	1	0	0
196	2	2	1	1	1	1	1	1	0	1	1	1	1	1	0	0	1	1	0	1	0	0	1	0	1	1	0
198	2	2	1	1	0	1	1	1	0	1	1	1	1	1	1	0	1	1	1	1	1	1	1	0	1	1	1
199	2	2	1	1	1	1	0	0	1	1	1	1	0	1	1	1	1	1	1	0	1	0	1	0	0	1	0
200	2	2	1	1	1	1	1	1	0	1	1	1	1	0	0	0	1	1	1	1	1	1	1	0	0	1	0
201	2	2	1	0	1	1	1	1	0	1	0	1	0	1	0	0	1	1	1	1	0	1	0	0	0	1	1
202	2	2	1	1	1	1	1	1	1	1	1	1	1	1	0	0	1	1	1	1	1	0	1	1	1	0	0
203	2	2	1	1	1	1	1	1	1	1	1	1	1	1	1	1	1	1	1	1	1	1	1	0	1	1	0
204	2	2	1	1	1	1	1	1	0	1	1	1	1	0	0	0	1	1	1	0	1	0	1	0	0	0	0
205	2	2	1	1	1	1	1	1	0	1	1	1	1	1	1	1	1	1	1	1	1	1	0	0	0	0	0
206	2	2	1	0	1	1	0	1	0	1	1	1	1	1	0	0	1	1	1	1	1	0	0	0	0	0	0
207	2	2	1	1	1	1	1	1	0	0	1	1	0	0	0	0	1	1	0	1	1	0	1	0	0	1	0
208	2	2	1	1	1	1	1	1	0	1	1	1	1	1	1	1	1	1	0	1	0	1	1	0	1	1	1
209	2	2	1	1	1	1	1	1	1	1	0	1	0	1	1	0	1	1	0	1	0	1	1	1	1	1	1
210	2	2	1	1	1	1	1	1	0	1	1	1	1	1	0	0	1	1	0	1	0	0	1	0	1	1	1
211	2	2	1	1	1	1	1	1	0	1	1	1	1	1	0	0	1	1	0	1	0	0	0	0	1	1	1
213	2	2	1	1	1	1	1	1	0	0	1	1	1	0	1	1	1	1	0	1	1	1	1	0	1	1	1
214	2	2	1	1	1	1	1	1	0	1	1	1	0	1	0	1	1	1	1	1	1	0	1	0	1	1	0
216	2	2	1	0	1	0	0	0	0	1	1	1	1	0	1	1	1	1	0	1	0	0	0	0	0	1	0
218	2	2	1	1	1	1	1	1	0	1	1	1	0	1	0	0	1	1	0	1	1	0	1	0	1	1	0
219	2	2	1	1	1	1	0	1	1	0	0	1	0	1	1	1	1	1	0	0	0	0	0	0	0	1	1
220	2	2	1	1	1	1	0	1	1	1	0	1	1	1	0	1	1	1	0	1	0	1	1	0	1	1	0
221	2	2	1	1	1	1	1	1	0	1	1	1	1	1	1	1	1	1	1	1	0	0	1	0	0	1	0
222	2	2	1	1	1	1	1	1	0	1	1	1	0	1	0	0	1	1	0	1	0	0	1	0	0	0	0
223	2	2	1	1	1	1	0	0	0	1	1	1	0	1	0	0	1	1	1	1	1	0	1	0	0	0	0
224	2	2	1	1	1	1	1	1	0	1	1	1	0	0	1	0	1	1	1	1	1	1	0	0	0	0	0
225	2	2	1	1	1	1	1	1	0	1	1	1	1	0	1	1	1	1	1	1	1	1	1	0	0	0	0
226	2	1	0	1	1	1	1	1	0	1	1	1	0	1	1	1	1	1	1	1	1	1	1	1	1	1	1
227	2	1	0	1	1	1	1	1	1	1	1	1	1	1	1	1	1	1	0	1	1	1	1	1	1	1	1
228	2	1	0	1	1	1	1	1	0	1	1	1	1	1	1	1	1	1	1	1	1	1	1	0	1	1	1
231	2	1	0	1	1	1	1	1	1	1	1	1	1	1	1	1	1	1	1	1	1	1	1	0	0	1	1
232	2	1	0	1	1	1	1	1	0	1	1	1	1	1	1	1	1	1	1	1	1	0	0	1	1	1	1
233	2	1	0	1	1	1	1	1	0	1	1	1	1	1	0	1	1	1	0	1	0	1	0	0	0	1	1
234	2	1	0	1	1	0	1	1	1	1	1	1	1	0	1	1	1	1	1	1	1	1	1	0	1	1	1
235	2	1	0	0	1	1	0	0	1	1	0	1	1	0	0	0	1	1	1	1	1	0	1	0	0	1	0
236	2	1	0	0	1	1	1	1	0	0	1	1	1	1	0	0	1	1	0	1	1	0	1	0	1	0	0
237	4	3	1	1	1	1	1	1	0	1	1	1	1	0	0	0	1	1	1	1	1	0	1	0	1	1	0
238	4	3	1	1	1	1	1	1	0	1	1	1	1	1	0	0	1	1	0	1	0	1	1	1	1	1	0
239	4	3	1	1	1	1	1	1	0	0	0	1	0	0	0	1	1	1	0	0	0	1	0	0	0	1	0
240	4	3	1	0	1	1	0	1	0	0	0	0	0	0	0	0	1	1	0	0	0	0	0	0	0	0	0
241	4	3	1	1	1	1	1	0	0	0	0	1	0	1	0	0	1	1	0	0	0	0	0	0	0	1	0
242	4	3	1	1	1	1	1	1	0	1	1	0	0	1	1	0	1	1	1	1	0	0	0	0	1	1	0
244	4	3	1	0	1	1	0	0	0	0	0	1	0	0	0	0	1	1	0	1	0	1	1	0	0	1	0
245	4	3	1	1	1	1	1	1	0	1	1	1	1	1	0	0	1	1	0	1	1	0	0	0	0	1	0
246	4	3	1	1	1	1	1	1	1	1	0	1	0	1	0	0	1	1	1	1	0	0	0	0	0	1	0
247	4	3	1	0	1	1	1	1	1	0	1	1	0	1	1	1	1	1	1	1	1	1	1	1	1	1	1
248	4	3	1	1	1	1	1	1	0	1	1	1	0	1	0	0	1	1	0	1	1	0	1	0	1	1	0
249	4	3	1	1	1	1	1	1	0	1	1	1	0	1	0	0	1	1	0	1	0	0	0	0	1	1	1
250	4	3	1	1	1	0	0	1	0	1	1	1	0	1	0	0	1	1	0	1	1	0	1	0	0	0	1
251	4	3	1	1	1	1	1	1	0	1	1	1	1	1	0	0	1	1	0	1	0	0	0	0	0	1	0
252	4	3	1	1	1	1	1	1	0	1	0	1	0	1	0	0	1	1	0	1	0	0	0	0	0	1	0
254	4	3	1	1	1	1	1	1	0	1	1	1	0	0	0	0	1	1	0	1	1	1	1	0	0	1	0
255	4	3	1	1	1	1	1	0	1	0	1	0	0	0	0	0	1	1	1	1	1	0	0	0	0	1	1
256	4	3	1	1	1	1	1	1	0	1	1	1	1	1	0	1	1	1	0	1	1	1	1	0	0	1	0
257	4	3	1	0	1	1	1	1	1	1	1	1	1	1	1	1	1	1	1	1	1	1	1	1	1	1	1
258	2	2	1	1	1	1	1	1	0	1	1	1	1	1	1	1	1	1	1	1	1	1	1	0	1	1	0
259	2	2	1	0	1	1	1	1	0	1	0	1	1	1	1	0	1	1	0	1	1	0	0	0	1	0	0
260	2	1	0	1	1	1	1	1	0	1	1	1	1	1	0	0	1	1	0	1	1	0	1	0	1	0	0
261	2	1	0	1	1	1	1	1	1	1	1	1	1	0	1	1	1	1	1	1	1	1	1	1	1	1	1
262	2	1	0	1	1	1	1	1	0	1	1	1	1	1	0	0	1	1	1	1	1	1	1	0	1	1	0
263	2	1	0	1	1	1	1	1	1	0	1	1	1	1	1	1	1	1	1	1	1	1	1	1	1	1	1
264	2	1	0	1	1	1	1	1	0	1	1	1	1	1	0	0	1	1	0	1	0	1	1	1	1	1	1
266	2	1	0	1	1	1	1	1	1	1	1	1	1	1	0	0	1	1	1	1	1	1	1	0	1	1	1
267	2	1	0	1	1	1	1	1	1	1	1	1	1	1	0	1	1	1	0	1	0	1	1	0	1	1	1
268	2	1	0	0	1	1	0	0	0	0	0	1	0	0	0	0	1	1	0	1	1	1	1	0	1	1	1
269	2	1	0	0	1	1	1	1	1	1	1	1	1	1	1	1	1	1	1	0	1	1	1	0	1	1	0
270	2	1	0	1	1	1	1	1	1	1	0	1	0	1	0	1	1	1	1	1	0	1	0	0	1	0	1
271	2	2	1	0	0	0	0	0	0	1	0	1	0	0	0	0	1	1	0	1	0	0	1	0	0	0	0
273	2	2	1	0	0	0	0	0	0	0	0	0	0	0	0	0	1	1	1	1	0	0	0	0	0	0	0
274	2	2	1	1	1	1	1	1	0	1	0	1	1	0	0	0	1	1	0	0	0	1	1	0	1	1	0
275	2	2	1	1	1	1	1	1	0	1	1	1	0	1	1	1	1	1	1	0	0	1	1	0	0	1	0
276	2	2	1	1	1	1	1	1	0	1	1	1	0	1	0	0	1	1	0	1	0	0	0	0	0	1	0
277	2	2	1	1	1	1	0	1	0	1	1	1	0	0	0	0	1	1	0	0	0	1	1	0	0	1	1
278	2	2	1	1	1	1	1	1	1	1	1	1	0	1	0	0	1	1	1	0	1	1	1	0	0	0	0
279	2	2	1	1	1	1	1	1	1	0	1	1	1	1	1	1	1	1	0	1	1	1	1	0	0	1	1
280	2	2	1	0	1	0	0	1	1	0	0	0	0	0	0	0	1	1	0	0	1	1	1	0	0	0	0
281	2	2	1	1	1	1	1	0	0	0	0	1	0	1	0	0	1	1	0	1	1	1	1	0	0	0	0
282	2	2	1	1	1	1	1	1	0	1	1	1	1	1	0	1	1	1	0	1	1	0	1	0	1	1	1
285	2	2	1	1	1	1	1	1	0	1	1	1	1	1	1	1	1	1	0	1	0	1	1	0	1	0	1
286	2	2	1	1	1	1	1	1	1	1	1	1	0	1	1	1	1	1	0	1	1	1	1	1	1	1	0
287	2	2	1	1	1	1	1	1	0	1	1	1	0	1	1	0	1	1	1	1	0	1	0	0	1	1	1
288	2	2	1	1	1	1	1	1	1	1	1	1	1	0	1	1	1	1	1	1	1	0	1	0	1	1	1
289	2	2	1	0	1	1	1	1	1	1	1	1	1	1	0	0	1	1	0	1	0	1	0	0	1	0	1
290	2	2	1	1	1	1	1	1	0	1	1	1	0	1	0	0	1	1	1	1	0	0	0	0	0	1	0
291	2	2	1	1	1	1	1	1	0	1	1	1	1	1	1	0	1	1	0	1	0	1	1	1	1	1	1
292	2	2	1	1	1	1	1	1	0	1	1	1	1	1	1	1	1	1	1	0	1	1	1	0	1	1	1
293	2	2	1	0	1	1	1	1	0	1	1	1	1	1	1	1	1	1	1	0	1	1	1	0	1	1	1
294	2	2	1	1	1	1	0	1	0	1	1	1	1	1	0	0	1	1	1	1	1	0	1	0	1	0	1
295	2	2	1	1	1	1	1	1	1	1	1	1	1	1	0	1	1	1	0	1	0	1	1	0	1	1	1
296	2	2	1	1	1	1	1	1	0	1	1	1	1	0	0	0	1	1	0	1	0	1	1	0	1	1	1
297	2	2	1	1	1	1	1	1	0	1	1	1	1	1	0	0	1	1	0	1	0	0	0	0	0	1	1
298	2	2	1	0	1	1	0	1	0	1	1	1	1	1	0	0	1	1	0	1	0	0	0	0	1	1	1
302	2	2	1	1	1	1	1	1	0	1	0	1	0	1	0	0	1	1	1	1	1	1	0	0	0	1	0
303	2	2	1	1	1	1	1	1	0	1	1	1	1	1	0	0	1	1	1	1	1	1	1	1	1	1	1
304	2	2	1	1	1	1	1	1	0	1	1	1	1	1	0	0	1	1	1	1	1	0	1	1	0	1	1
305	2	2	1	1	1	1	1	1	0	1	1	1	1	1	0	0	1	1	1	1	1	1	0	0	0	1	0
306	2	2	1	1	1	1	1	1	0	1	1	1	0	1	0	1	1	1	0	1	1	0	1	0	1	1	1
307	2	2	1	1	1	1	1	1	1	1	1	1	1	0	1	0	1	1	1	1	1	1	1	1	1	1	0
308	2	2	1	1	1	1	1	1	0	1	1	1	1	1	0	0	1	1	0	0	1	0	1	0	1	1	0
309	2	2	1	1	1	1	0	0	0	1	0	1	0	1	1	0	1	1	0	1	1	1	1	0	1	1	0
310	2	2	1	1	1	1	0	1	1	1	0	1	1	0	1	0	1	1	1	1	1	1	1	0	0	1	1
312	2	1	0	1	1	1	1	1	0	1	1	1	1	1	0	0	1	1	0	1	0	1	1	1	1	1	1
313	2	1	0	1	1	1	1	1	1	1	1	1	1	1	1	0	1	1	1	1	1	1	1	0	1	1	1
314	2	1	0	1	1	1	1	1	1	1	1	1	1	1	1	1	1	1	1	1	1	1	1	1	1	1	0
315	2	1	0	1	1	1	1	1	1	1	1	1	1	1	0	1	1	1	0	1	0	1	1	1	1	1	1
316	2	1	0	1	1	1	1	1	0	1	1	1	0	1	0	0	1	1	0	1	1	1	1	1	1	1	0
318	2	1	0	1	1	1	1	1	1	1	1	1	1	1	0	1	1	1	0	1	0	0	1	0	1	1	0
319	2	1	0	1	1	1	1	1	1	1	1	1	1	1	1	1	1	1	1	1	1	1	1	0	1	1	1
320	2	1	0	1	1	1	1	1	0	1	1	1	1	0	0	0	1	1	0	1	0	0	0	0	1	0	0
321	2	1	0	1	1	1	1	1	0	1	1	1	1	1	0	0	1	1	1	1	1	0	1	0	1	1	1
322	2	1	0	1	1	1	1	1	1	1	1	1	0	1	1	1	1	1	1	1	1	1	1	0	1	1	1
324	2	1	0	0	1	1	1	1	1	1	0	1	1	0	1	1	1	1	1	1	1	1	1	0	1	1	0
325	2	1	0	1	1	1	0	0	1	1	1	1	1	1	0	0	1	1	1	1	1	1	1	1	1	1	0
327	2	1	0	1	1	1	0	1	0	1	1	1	1	1	0	1	1	1	1	1	1	1	1	0	1	1	0
328	2	1	0	1	1	1	1	1	0	1	1	1	1	1	0	0	1	1	0	1	1	0	1	0	1	1	0
329	2	1	0	1	1	1	1	1	0	1	1	1	0	1	0	0	1	1	0	1	1	0	1	0	1	1	1
332	2	2	1	0	1	0	0	0	0	1	1	1	0	1	0	0	1	1	0	0	0	0	0	0	0	0	0
334	2	2	1	1	1	1	0	1	0	1	1	1	0	1	0	0	1	1	0	1	1	1	0	0	1	1	1
335	2	2	1	1	1	1	1	1	0	1	1	1	1	1	0	1	1	1	0	1	0	0	1	0	1	1	1
336	2	2	1	1	1	1	1	1	0	1	1	1	1	1	0	0	1	1	0	1	0	0	0	0	0	1	1
337	2	2	1	1	1	1	1	1	0	1	1	1	1	1	0	0	1	1	1	0	1	0	0	0	0	0	0
338	2	2	1	1	1	1	1	1	0	1	1	1	1	0	0	1	1	1	1	1	0	1	1	0	0	0	1
339	2	2	1	0	1	1	0	0	0	0	1	1	0	0	0	0	0	0	0	1	1	0	1	0	1	1	1
340	2	2	1	1	1	1	1	1	0	1	1	1	0	1	0	0	1	1	1	1	1	1	1	0	0	1	1
341	2	2	1	1	1	1	1	0	0	0	0	1	0	0	0	0	1	1	0	1	0	0	1	0	0	1	1
342	2	2	1	0	0	0	0	0	0	0	0	0	0	0	0	0	1	1	0	0	1	1	0	0	0	0	0
343	2	2	1	1	1	1	1	1	0	1	1	1	1	1	0	0	1	1	0	1	0	0	1	0	1	1	1
344	2	2	1	1	1	1	1	1	0	1	1	1	1	1	0	0	1	1	1	1	0	0	0	0	1	1	1
348	2	2	1	1	1	1	1	1	0	1	1	1	1	1	0	0	1	1	0	1	0	0	1	0	1	0	0
350	2	2	1	1	1	1	1	1	0	1	1	1	0	1	0	0	1	1	1	0	1	0	0	0	0	1	0
351	2	2	1	1	1	1	1	1	0	1	1	1	1	1	0	0	1	1	0	1	0	1	1	1	0	0	0
352	2	2	1	1	1	1	1	0	0	1	0	1	0	1	0	0	1	1	1	0	0	0	0	0	0	0	0
353	2	2	1	0	1	1	0	0	0	1	0	0	0	1	0	0	1	1	0	0	0	0	0	0	0	1	0
354	2	2	1	1	1	1	1	1	0	1	1	1	1	1	1	0	1	1	0	1	0	1	1	0	1	1	1
355	2	2	1	0	1	0	1	1	0	0	1	1	0	0	0	0	1	1	1	1	0	0	0	0	0	1	1
356	2	2	1	1	1	1	0	1	0	1	1	1	1	1	0	0	1	1	1	1	1	0	0	0	0	1	1
357	2	2	1	1	1	1	1	1	1	1	1	1	1	1	0	0	1	1	1	1	1	0	1	0	1	0	1
358	2	2	1	0	1	1	0	1	0	1	1	1	0	0	0	0	1	1	0	0	0	0	1	0	1	1	0
359	2	2	1	1	1	1	1	1	0	1	0	1	1	1	0	0	1	1	1	1	0	0	1	0	0	0	0
360	2	2	1	1	1	1	1	1	1	0	1	1	1	1	0	0	1	1	0	1	0	0	1	0	0	0	1
361	2	2	1	0	1	0	0	0	0	0	0	0	0	0	0	0	1	1	0	1	1	1	1	0	0	1	0
367	2	2	1	0	1	1	0	1	0	1	1	1	1	1	0	0	1	1	1	1	1	1	1	1	1	1	1
368	2	2	1	1	1	1	1	1	0	1	1	1	1	1	0	0	1	1	1	1	1	0	1	0	1	1	0
369	2	2	1	1	1	1	1	1	1	1	1	1	1	1	1	1	1	1	0	1	0	1	1	0	1	1	1
370	2	2	1	1	1	1	1	1	0	0	1	1	0	1	0	0	1	1	0	1	0	0	1	0	0	0	0
371	2	2	1	1	1	1	0	0	1	1	1	1	0	0	0	1	0	0	1	0	0	1	1	1	0	0	0
372	2	2	1	1	1	1	1	1	1	1	1	1	1	1	0	0	1	1	1	1	1	1	1	0	1	1	1
373	2	2	1	1	1	1	1	1	0	1	0	1	1	1	0	0	1	1	0	0	0	0	0	0	1	1	0
374	2	2	1	1	1	1	1	1	0	1	1	1	1	1	0	0	1	1	0	1	0	1	1	1	0	0	0
375	2	2	1	0	1	1	0	1	1	1	1	0	0	0	0	0	1	1	1	1	1	0	1	0	1	1	0
378	2	2	1	1	1	1	1	1	1	1	1	1	1	0	0	0	1	1	1	1	1	0	0	1	1	1	1
379	2	2	1	1	1	1	0	0	0	1	0	1	1	1	1	1	1	1	1	1	1	0	0	0	0	0	1
380	2	2	1	1	1	1	1	1	0	1	0	0	0	1	0	0	1	1	1	1	1	0	1	0	0	1	0
381	2	2	1	1	1	1	1	1	1	1	1	1	1	0	1	0	1	1	1	1	1	0	0	0	0	1	0
382	2	2	1	1	1	1	1	1	0	0	1	1	1	0	1	1	1	1	1	1	0	0	1	0	1	0	0
383	2	2	1	1	1	1	1	1	0	0	1	1	0	0	1	0	1	1	1	0	0	0	0	0	0	0	0
384	2	2	1	1	1	1	1	1	0	1	1	1	1	1	0	0	1	1	0	1	0	0	0	0	0	1	0
385	2	2	1	1	1	1	0	1	1	1	1	1	0	0	0	0	1	1	0	1	0	0	0	0	1	0	0
387	2	2	1	0	0	0	1	0	0	0	0	0	0	1	1	1	1	0	0	0	1	0	1	0	1	0	0
389	2	2	1	0	1	1	0	0	0	1	1	0	0	1	0	0	1	1	0	1	0	0	0	0	1	1	0
391	2	2	1	0	1	1	0	0	0	1	0	1	0	0	0	0	1	1	0	1	0	0	0	0	1	0	0
392	2	2	1	1	1	1	1	1	0	1	1	1	1	1	0	0	1	1	0	1	0	0	1	0	0	0	0
394	2	1	0	1	1	1	1	1	1	1	1	1	1	1	1	1	1	1	1	1	1	1	1	1	1	1	1
395	2	1	0	0	1	1	0	1	0	0	1	1	0	1	0	0	1	1	0	1	0	0	0	0	0	1	1
396	2	1	0	1	1	1	1	1	0	1	1	1	1	1	0	0	1	1	1	1	0	0	1	0	0	1	0
398	2	1	0	1	1	1	1	1	1	1	1	1	1	1	0	0	1	1	1	1	1	1	1	0	1	1	0
399	2	1	0	1	1	1	1	1	0	1	1	1	1	1	0	0	1	1	0	1	0	1	1	0	1	1	1
400	2	1	0	1	1	1	1	1	0	1	1	1	1	1	0	0	1	0	1	1	1	1	1	1	0	1	0
401	2	1	0	1	0	0	1	0	1	1	1	1	0	1	1	0	1	1	0	1	0	0	1	0	0	0	0
402	2	1	0	1	1	1	1	1	1	1	0	1	0	1	1	1	1	1	0	1	1	1	1	0	1	1	0
403	2	1	0	0	1	1	1	1	0	1	1	1	1	1	0	0	1	1	1	1	0	1	0	0	1	1	1
404	2	1	0	1	1	1	1	1	0	1	0	1	0	0	1	0	1	1	1	1	1	0	1	1	0	1	0
405	2	1	0	1	1	1	1	1	0	1	1	1	0	1	1	0	1	1	1	1	1	0	0	0	0	0	0
406	2	1	0	1	1	1	1	1	0	0	1	1	1	1	1	1	1	1	1	1	0	1	1	1	1	1	0
407	2	1	0	0	1	1	0	0	1	1	0	1	0	1	1	0	1	1	1	1	0	1	1	0	0	0	1
410	2	1	0	1	1	1	1	1	1	1	1	1	1	1	0	1	1	1	1	1	1	0	0	0	0	0	0
411	2	1	0	1	1	1	1	1	1	1	1	1	1	1	0	1	1	1	1	1	1	1	1	0	1	0	1
412	2	1	0	1	1	1	1	1	0	1	1	1	1	1	1	1	1	1	1	1	1	1	0	0	1	0	0
413	2	1	0	1	1	1	1	1	0	1	1	1	0	1	0	0	1	1	0	1	0	0	1	0	0	1	1
414	2	1	0	0	1	0	1	1	0	1	1	1	0	0	1	0	1	1	0	0	1	1	0	0	1	0	1
415	2	1	0	1	1	1	1	1	0	1	1	0	0	1	1	0	1	1	1	1	0	1	1	1	1	1	0
417	2	1	0	1	1	1	1	1	0	0	1	1	1	0	1	0	1	1	0	1	0	1	0	0	0	1	1
418	2	1	0	1	1	1	1	1	0	1	1	1	1	1	1	0	1	1	1	1	0	1	1	0	0	1	0
419	2	1	0	1	1	1	1	1	1	1	1	1	0	1	1	1	1	1	0	0	0	1	1	0	0	0	0
421	2	1	0	1	1	1	0	1	1	1	1	1	0	1	1	1	1	1	1	1	1	0	1	0	1	1	0
422	2	1	0	0	1	1	0	1	0	1	1	1	0	1	0	0	1	1	0	1	0	0	0	0	0	0	0
423	2	1	0	1	1	1	1	1	1	1	0	1	0	1	1	1	1	1	0	1	1	1	1	0	1	1	0
424	2	1	0	1	1	1	1	1	0	1	1	1	1	0	0	1	1	1	1	1	1	1	1	1	1	1	1
425	2	1	0	0	1	0	0	0	0	1	1	1	0	1	0	0	1	1	1	1	1	0	1	0	0	1	0
426	2	1	0	0	1	0	1	0	0	1	1	1	0	1	0	0	1	1	1	1	1	0	0	0	0	0	0
427	2	1	0	0	1	1	1	1	0	1	1	1	0	1	1	1	1	1	0	1	0	0	0	0	1	1	0
428	2	1	0	0	1	1	1	1	0	1	1	1	0	0	0	1	1	1	1	1	1	1	1	0	1	1	0
429	2	1	0	0	0	1	0	1	1	1	1	1	0	1	0	0	1	1	1	1	1	0	1	0	1	0	1
430	2	1	0	1	1	1	1	1	0	1	1	1	1	1	0	0	1	1	1	1	1	1	1	0	0	1	0
431	2	1	0	0	1	1	0	0	1	1	1	1	0	0	1	0	1	1	0	1	0	0	0	0	0	0	0
432	2	1	0	1	1	0	1	0	0	1	1	1	0	0	1	0	1	1	0	1	0	0	0	0	1	0	0
433	2	1	0	1	1	1	1	1	1	1	1	1	0	1	0	0	1	1	0	1	1	1	1	1	1	1	1
434	2	1	0	1	1	1	1	1	1	1	0	1	1	1	0	0	1	1	0	1	0	0	1	0	1	1	1
435	2	1	0	0	1	1	0	1	0	1	1	1	0	1	1	1	1	1	1	1	1	0	1	0	1	1	0
437	2	2	1	1	1	1	1	1	0	1	1	1	1	1	0	0	1	1	1	1	0	0	1	0	1	1	1
438	2	2	1	0	1	1	0	0	0	1	1	1	0	0	1	0	1	1	1	1	0	0	1	0	0	0	0
439	2	2	1	1	1	1	1	1	1	1	1	1	0	1	0	0	1	1	0	1	0	0	0	0	0	0	0
440	2	2	1	1	1	1	1	1	1	1	1	1	0	1	1	0	1	1	1	1	1	1	0	0	0	1	0
441	2	2	1	1	1	0	0	0	0	1	0	1	0	0	0	0	1	1	0	1	0	0	0	0	0	0	0
443	2	2	1	1	1	1	1	1	0	1	1	1	0	1	0	0	1	1	0	1	0	0	0	0	0	1	0
444	2	2	1	0	1	1	0	0	0	1	1	0	0	1	0	0	1	1	1	0	1	0	0	0	0	0	0
446	2	2	1	1	1	1	1	1	0	1	1	1	1	0	1	1	1	1	0	0	0	1	1	0	0	1	0
448	2	2	1	0	1	1	1	1	0	1	1	1	0	1	0	0	1	1	1	1	0	1	0	0	0	1	0
450	2	2	1	1	1	1	1	1	0	1	0	1	0	1	0	0	1	1	0	0	0	0	0	0	1	1	1
452	2	2	1	0	1	0	0	0	0	1	1	1	1	1	0	0	1	1	0	0	1	0	1	0	1	1	1
453	2	2	1	1	0	1	1	1	1	1	1	1	1	1	1	1	1	1	0	0	0	1	1	0	0	1	0
454	2	2	1	1	1	1	1	1	0	1	1	1	1	1	1	0	1	1	0	1	1	0	1	1	0	1	1
455	2	2	1	1	1	1	1	1	0	0	0	0	0	0	0	0	1	1	0	0	0	1	0	0	0	0	0
456	2	2	1	1	1	1	1	1	0	1	1	1	1	1	0	0	1	1	0	1	1	1	1	0	0	1	0
457	2	2	1	0	1	1	0	1	0	1	1	1	0	0	1	0	1	1	1	1	1	0	1	1	1	1	0
458	2	2	1	1	1	1	0	1	1	1	1	1	0	1	1	0	1	1	1	1	1	1	1	0	0	0	0
459	2	2	1	0	1	1	1	1	0	0	0	1	0	1	0	0	1	1	0	0	0	0	0	0	0	0	0
461	2	2	1	0	1	1	1	1	0	1	1	1	0	1	1	0	1	1	1	1	1	0	1	0	1	1	0
462	2	2	1	1	1	1	1	1	1	1	1	1	1	1	0	0	1	1	0	1	1	0	1	0	0	1	0
463	2	2	1	0	1	1	1	1	0	1	1	1	0	0	0	0	1	1	1	1	0	1	0	0	0	1	1
464	2	2	1	0	1	1	1	1	0	1	1	1	0	1	1	0	1	1	0	1	1	1	0	0	0	1	0
465	2	2	1	1	1	1	1	1	0	1	1	1	1	1	0	0	1	1	0	1	1	1	0	0	1	1	1
466	2	2	1	1	1	1	1	1	0	1	1	1	0	1	0	1	1	1	1	1	1	1	1	0	1	1	1
467	2	2	1	0	1	1	0	1	0	1	0	1	0	1	0	0	1	1	0	0	0	0	1	0	0	0	0
468	2	2	1	1	1	1	1	1	0	1	1	1	1	1	0	0	1	1	1	1	1	1	1	0	1	1	1
469	2	2	1	1	1	1	1	1	0	1	1	1	0	1	0	1	1	1	0	1	1	1	1	0	1	1	0
470	2	2	1	1	1	1	1	0	0	0	0	1	1	0	1	0	1	1	1	1	1	1	1	1	1	1	0
471	2	2	1	0	1	1	0	0	0	0	0	1	0	1	0	0	1	1	1	0	1	0	1	0	0	1	0
473	2	2	1	1	1	1	1	1	0	1	1	1	1	1	1	1	1	1	1	1	0	1	1	1	1	1	1
474	2	2	1	0	1	1	1	1	0	0	0	1	0	0	0	0	1	1	0	1	0	0	1	0	0	1	1
475	2	2	1	0	1	1	0	1	0	0	1	1	0	1	0	0	1	1	0	0	0	0	0	0	1	1	0
476	2	2	1	1	1	1	1	1	0	1	1	1	1	1	1	1	1	1	0	1	0	1	1	1	1	1	1
477	2	2	1	1	1	1	1	1	0	1	0	1	0	1	0	0	1	1	1	1	0	0	0	0	0	1	0
478	2	2	1	1	1	1	1	1	0	1	1	1	1	0	0	0	1	1	1	1	1	0	0	1	1	1	1
479	2	2	1	1	1	1	1	1	0	1	1	1	0	0	1	0	1	1	0	1	0	1	1	0	1	1	0
480	2	2	1	1	1	1	1	1	0	1	1	1	0	0	1	0	1	1	0	1	0	0	0	0	0	1	0
481	2	2	1	1	1	1	1	1	0	1	1	1	1	1	0	0	1	1	0	1	0	0	1	0	1	1	1
482	2	2	1	1	1	1	1	1	0	1	1	1	0	1	0	0	1	1	1	1	0	0	0	0	0	1	1
483	2	2	1	1	1	1	1	1	0	1	1	1	1	0	0	0	1	1	0	0	0	0	1	0	1	1	0
485	2	2	1	1	1	1	1	1	0	1	1	1	1	1	0	0	1	1	0	1	1	0	1	0	1	0	0
486	2	2	1	1	1	1	1	1	0	1	1	1	1	1	1	1	1	1	0	1	0	1	1	1	1	1	1
487	2	2	1	1	1	1	1	1	0	1	1	1	0	1	0	1	1	1	1	1	0	1	0	0	0	0	0
488	2	2	1	1	1	1	0	1	0	0	0	1	1	0	0	0	1	1	0	0	0	0	0	0	0	0	0
489	2	2	1	1	1	1	1	1	0	0	0	1	0	0	0	0	1	1	0	1	0	0	0	0	0	1	1
490	2	2	1	0	1	1	1	1	0	0	0	1	0	1	0	0	1	0	0	1	0	0	0	0	0	0	0
491	2	2	1	1	1	1	1	1	1	1	1	1	1	1	1	1	1	1	1	1	1	1	1	1	1	1	0
493	2	2	1	0	1	1	0	0	1	1	1	1	1	1	1	1	1	1	1	1	1	1	1	0	1	1	1
494	2	2	1	1	1	1	1	1	0	1	0	1	0	0	0	1	1	1	0	1	0	1	1	0	0	1	0
495	2	2	1	1	1	1	0	1	0	1	1	1	1	1	0	0	1	1	1	1	1	0	0	0	0	1	0
496	2	2	1	1	1	1	1	1	0	0	0	1	0	0	0	0	1	1	0	1	0	0	0	0	0	0	0
497	2	2	1	1	1	1	1	1	0	1	1	1	1	1	0	0	1	1	1	1	1	1	1	0	1	1	1
498	2	2	1	1	1	1	1	1	0	1	1	1	1	1	0	0	1	1	0	1	1	1	1	0	1	1	1
499	2	2	1	0	1	1	1	1	1	1	1	1	1	1	1	0	1	1	1	1	1	1	1	0	1	1	1
500	2	2	1	1	1	1	0	1	0	1	1	1	1	1	0	0	1	1	0	1	0	0	1	0	1	1	1
501	2	2	1	1	1	1	1	1	0	1	1	1	1	1	0	0	1	1	0	1	1	1	1	0	1	1	0
502	2	2	1	1	1	1	1	0	0	1	1	1	0	1	1	0	1	1	1	0	0	1	0	0	1	1	1
503	2	2	1	1	1	1	1	1	0	1	0	1	0	1	0	1	1	1	0	1	0	0	1	0	0	0	0
504	2	2	1	0	0	1	0	1	0	1	1	1	0	0	0	0	1	1	0	1	0	1	1	1	1	1	0
505	2	2	1	1	1	1	1	1	0	1	1	1	1	1	0	0	1	1	0	1	0	1	1	0	1	1	0
506	2	2	1	1	1	1	1	1	0	1	1	1	1	1	0	0	1	1	1	0	1	0	1	0	0	1	1
507	2	2	1	1	1	1	1	1	1	1	0	1	0	1	0	0	1	1	0	0	0	1	0	0	1	1	1
508	2	2	1	1	1	1	1	1	0	1	1	1	1	1	0	0	1	1	1	1	1	0	1	0	0	0	0
509	2	2	1	1	0	1	1	1	0	0	0	0	0	0	0	0	1	1	0	1	0	1	0	0	0	1	0
510	2	2	1	1	1	1	1	1	0	1	1	1	0	1	1	1	1	1	0	1	0	1	0	0	0	1	1
511	2	2	1	0	0	0	1	1	1	1	1	1	0	1	0	0	1	1	0	0	0	0	0	0	0	0	0
512	2	2	1	0	1	0	1	1	1	1	1	1	1	0	1	1	1	0	1	0	1	1	1	1	0	1	1
513	2	2	1	1	1	1	1	1	0	0	1	1	1	0	0	0	1	1	0	1	1	0	1	0	0	1	0
514	2	2	1	1	1	1	1	1	1	1	1	1	1	1	1	1	1	1	1	1	1	1	1	1	1	1	1
515	2	2	1	1	1	1	1	1	0	1	0	1	1	1	0	0	1	1	0	1	0	1	1	0	1	1	1
516	2	2	1	0	1	1	0	0	0	1	0	1	0	0	0	0	1	1	0	0	0	0	1	0	0	0	0
517	2	2	1	0	1	1	1	1	1	1	1	1	1	1	0	0	1	1	0	1	1	0	0	0	1	1	0
518	2	2	1	1	1	1	0	1	1	1	1	1	1	1	1	1	1	1	0	1	1	1	1	0	1	0	1
519	2	2	1	1	1	1	1	1	0	1	0	1	0	1	1	1	1	1	1	1	1	0	0	0	0	1	0
520	2	2	1	0	1	1	0	1	1	1	0	1	0	1	1	0	1	1	1	0	0	0	0	0	0	1	0
524	2	2	1	1	1	1	1	1	1	1	1	1	0	1	1	0	1	1	1	1	0	1	1	0	1	1	1
525	2	2	1	0	1	1	1	1	1	1	1	1	1	1	1	1	1	1	0	1	1	0	1	0	1	1	1
526	2	2	1	0	1	1	0	0	1	1	0	1	0	1	0	0	1	1	0	0	0	0	0	0	0	1	1
527	2	2	1	1	1	1	0	0	1	1	1	1	1	1	1	1	1	1	1	0	1	1	1	0	1	1	1
528	2	2	1	0	0	1	0	1	0	1	0	1	0	1	0	0	1	1	1	1	1	1	1	0	0	0	0
529	2	2	1	0	1	0	0	1	0	1	1	1	0	1	0	0	1	1	0	1	0	1	1	0	1	0	0
532	2	2	1	1	1	1	1	1	0	1	1	1	0	1	0	0	1	1	1	1	1	0	0	0	0	1	1
533	2	2	1	1	1	1	1	1	0	1	1	1	0	1	0	0	1	1	1	1	1	0	0	0	0	1	0
534	2	2	1	1	1	1	1	1	0	1	0	1	0	1	1	0	1	1	1	0	1	1	1	0	0	1	0
535	2	2	1	1	1	1	1	1	0	1	1	1	0	0	0	0	1	1	1	1	1	1	1	0	1	1	1
537	2	2	1	1	1	1	1	1	0	1	1	1	1	1	0	0	1	1	0	1	0	1	1	0	0	1	0
541	2	2	1	0	0	1	0	1	0	1	1	1	0	1	0	1	1	1	0	1	1	0	1	0	1	1	0
544	2	2	1	1	1	1	1	1	0	1	1	1	1	1	0	0	1	1	1	1	1	1	0	0	1	1	1
545	2	2	1	1	1	1	0	1	0	1	1	1	0	1	0	0	1	1	0	1	1	1	0	0	1	1	0
547	2	2	1	1	1	1	1	1	0	1	1	1	1	1	0	0	1	1	0	0	0	1	0	1	0	0	0
548	2	2	1	1	1	1	1	1	0	1	1	1	1	1	0	0	1	1	1	1	0	0	0	0	0	0	0
549	2	2	1	1	1	1	1	1	0	1	1	1	1	1	0	0	1	1	0	1	1	1	1	1	0	1	1
551	2	2	1	1	1	1	1	1	0	1	1	1	1	0	0	0	1	1	1	1	1	1	1	0	1	1	0
553	2	2	1	1	1	1	1	1	0	1	0	1	0	0	1	1	1	1	0	1	0	1	1	0	0	1	0
554	2	2	1	1	1	1	1	1	0	1	1	1	0	1	0	0	1	1	0	1	1	0	1	0	0	0	0
555	2	2	1	1	1	1	0	0	0	0	1	1	0	0	0	0	1	1	0	1	1	0	0	0	0	1	0
556	2	2	1	1	1	1	1	0	0	1	1	1	0	1	0	0	1	1	1	1	1	1	0	0	0	1	0
557	2	2	1	0	1	1	1	1	0	1	1	1	1	1	1	1	1	1	1	1	1	0	1	0	1	1	0
558	2	2	1	1	1	1	1	0	0	0	0	1	0	1	0	1	1	0	0	1	0	0	0	0	0	0	0
561	2	2	1	1	1	1	1	1	0	1	1	0	0	0	0	0	1	1	0	1	0	0	0	0	1	0	1
562	2	2	1	0	0	1	0	1	1	1	0	0	0	1	1	0	0	0	1	0	1	0	1	1	0	0	0
563	2	2	1	1	1	1	1	1	0	1	0	1	0	0	0	0	1	1	0	1	0	0	0	0	1	1	1
564	2	2	1	1	1	1	1	1	1	1	0	1	0	1	1	0	1	1	1	0	1	0	0	1	1	1	0
567	2	2	1	0	1	0	0	0	0	1	1	1	0	0	0	0	1	1	0	1	0	0	0	0	1	1	0
568	2	2	1	0	0	0	0	0	0	0	0	0	0	0	0	0	1	1	0	0	1	1	1	0	0	0	0
569	2	2	1	1	1	1	1	1	0	0	1	1	0	1	0	0	1	1	0	1	0	0	0	0	1	1	1
571	2	2	1	1	1	0	1	0	0	1	1	1	0	1	0	0	1	1	0	0	1	0	0	0	0	1	1
572	2	2	1	1	1	1	1	1	1	1	1	1	0	1	1	1	1	1	0	1	0	0	1	0	0	0	0
573	2	2	1	0	1	1	1	1	0	1	0	1	0	1	0	0	1	1	0	1	0	0	0	0	0	0	1
575	2	2	1	1	1	1	1	1	1	0	1	1	1	0	0	0	1	1	0	1	1	0	1	0	0	1	0
577	2	2	1	1	1	1	1	1	1	1	1	1	1	1	0	1	1	1	0	1	1	1	1	0	1	1	1
578	2	2	1	1	1	1	1	1	0	1	1	1	1	1	0	0	1	1	0	1	0	0	0	0	1	1	0
579	2	2	1	1	1	1	0	1	0	1	0	1	0	1	0	0	1	1	0	1	1	0	1	0	1	0	0
580	2	2	1	1	1	1	1	1	0	1	0	1	0	1	0	0	1	1	0	1	0	0	1	0	0	1	0
581	2	2	1	1	1	1	1	1	0	1	0	1	0	1	1	1	1	1	0	1	1	1	0	0	0	0	1
582	2	1	0	1	1	1	1	1	1	1	1	1	1	1	1	1	1	1	1	1	1	1	1	1	1	1	1
583	2	1	0	1	1	1	1	1	0	1	1	1	1	1	1	0	1	1	0	1	1	1	1	0	1	1	1
584	2	1	0	1	1	1	0	1	0	1	1	1	0	1	0	0	1	1	0	1	0	0	0	0	0	1	1
585	2	1	0	1	1	1	0	1	0	1	1	1	0	1	0	0	1	1	0	1	0	0	1	0	1	0	0
586	2	1	0	1	1	1	1	1	0	1	1	1	1	1	0	1	1	1	0	1	1	1	1	0	0	1	0
587	2	1	0	1	1	1	1	1	1	1	1	1	1	1	0	0	1	1	0	1	0	0	1	0	1	1	0
588	2	1	0	1	1	1	0	1	1	1	1	1	1	1	0	1	1	1	1	1	1	1	1	1	1	1	0
589	2	1	0	1	1	1	1	1	0	1	1	1	1	1	0	0	1	1	1	0	1	1	1	1	1	1	1
590	2	1	0	1	1	1	1	1	0	1	1	1	1	1	0	0	1	1	0	1	0	0	0	0	0	0	0
591	2	1	0	0	1	1	1	1	1	1	1	1	1	1	1	1	1	1	1	1	1	1	1	1	1	1	0
592	2	1	0	1	1	0	1	1	1	1	1	1	1	1	1	1	1	1	1	1	1	1	1	0	1	1	1
594	2	2	1	0	0	1	1	1	0	1	1	1	1	0	1	1	1	1	1	1	1	0	1	0	1	1	1
595	2	2	1	1	1	1	1	1	0	1	1	1	1	1	0	0	1	1	1	0	1	0	0	0	0	0	0
597	2	2	1	0	1	1	0	1	0	1	1	1	0	1	1	1	1	1	1	1	1	0	0	1	0	1	0
600	2	2	1	0	1	1	1	1	0	1	1	1	0	1	1	1	1	1	1	1	1	0	1	0	0	1	1
601	2	2	1	0	1	1	1	0	0	1	1	1	0	1	0	0	1	1	1	1	1	0	1	1	0	1	1
602	2	2	1	0	1	1	0	1	1	1	0	1	1	1	1	1	1	1	1	1	1	0	0	1	0	1	1
603	2	2	1	1	1	1	0	0	1	1	0	1	0	1	1	1	1	1	1	1	1	1	1	1	1	1	1
604	2	2	1	1	1	1	1	1	0	1	1	1	0	1	1	0	1	1	1	0	1	1	1	1	1	1	1
605	2	2	1	1	1	1	1	1	0	1	1	1	0	1	0	0	1	1	0	1	0	1	1	0	0	1	0
606	2	2	1	1	1	1	1	1	0	1	1	1	0	1	0	0	1	1	0	1	1	1	1	0	1	1	1
607	2	2	1	1	1	1	1	1	0	1	0	1	0	1	0	0	1	1	0	1	0	0	0	0	0	1	1
608	2	2	1	1	1	1	1	1	0	1	1	1	0	1	1	0	1	1	0	1	0	1	0	0	0	1	1
609	2	2	1	1	1	1	1	1	0	1	1	1	0	0	1	0	1	1	1	1	1	1	0	0	0	1	0
610	2	2	1	0	1	1	0	0	1	1	1	1	0	1	0	0	1	1	1	0	1	1	1	0	1	0	0
611	2	2	1	0	0	0	0	0	0	1	1	1	1	0	0	1	0	0	0	0	0	0	0	0	0	0	0
612	2	2	1	1	1	1	1	1	0	0	1	1	1	1	0	0	1	1	0	0	0	1	1	1	1	1	1
613	2	2	1	1	1	1	1	0	1	1	1	1	1	1	1	1	1	1	1	0	1	1	0	0	0	0	0
614	2	2	1	1	1	1	1	1	0	1	0	1	1	1	1	1	1	1	1	1	1	0	1	0	1	1	0
615	2	2	1	0	1	1	0	0	0	1	0	1	0	0	0	0	1	1	0	1	0	0	0	0	0	1	0
616	2	2	1	1	1	1	1	1	0	1	1	1	1	1	0	0	1	1	0	1	1	0	0	0	1	1	1
618	2	2	1	1	1	1	0	0	1	1	1	1	1	1	1	1	1	1	1	0	1	1	1	0	1	1	0
619	2	2	1	1	1	1	1	1	0	1	1	1	1	0	0	0	1	1	0	1	0	0	0	0	0	1	0
620	2	2	1	1	1	1	1	1	0	1	1	1	1	0	0	0	1	1	0	1	0	1	1	0	1	1	0
621	2	2	1	1	1	1	0	0	0	1	1	1	1	1	0	0	1	1	0	1	0	1	1	0	0	1	0
622	2	2	1	0	1	1	1	1	1	1	1	1	1	0	1	0	1	1	0	1	0	0	1	0	0	0	0
624	4	3	1	0	1	1	0	1	0	1	1	1	0	1	1	0	1	1	1	1	0	0	1	0	0	1	0
625	4	3	1	0	1	1	1	1	0	1	1	1	0	0	0	0	1	1	0	1	0	0	0	0	1	1	1
626	4	3	1	0	1	1	1	0	0	0	0	0	0	0	0	0	1	1	1	0	1	0	0	0	0	0	0
627	4	3	1	0	1	1	0	0	1	1	0	1	1	1	1	0	1	1	1	1	1	1	1	1	1	1	1
628	4	3	1	1	1	1	1	1	0	1	1	1	0	1	0	0	1	1	0	1	0	0	0	0	0	1	0
629	4	3	1	1	1	1	1	1	0	1	1	1	1	1	0	0	1	1	1	1	1	0	1	0	0	1	1
630	4	3	1	1	1	1	1	1	1	1	1	1	1	1	1	1	1	1	1	1	1	1	0	1	0	1	0
631	4	3	1	1	1	1	1	1	0	1	1	1	0	0	0	0	1	1	0	1	0	0	0	0	0	0	1
632	4	3	1	1	1	1	1	1	1	1	0	0	1	1	0	1	1	1	1	1	1	1	0	1	1	1	0
633	4	3	1	1	1	1	1	1	0	0	1	1	0	0	0	0	1	1	1	1	1	0	1	0	0	1	1
635	4	3	1	0	1	1	0	1	1	1	1	1	0	1	0	0	1	1	1	1	1	1	1	1	1	1	1
636	4	3	1	0	1	1	1	1	0	1	0	1	0	0	0	0	1	1	0	1	0	0	0	0	1	0	0
637	4	3	1	1	1	1	1	1	0	1	0	1	0	0	0	0	1	1	0	1	1	1	0	0	1	1	1
638	4	3	1	0	1	1	0	0	0	0	0	1	0	0	0	0	1	1	1	1	0	0	0	0	0	1	1
639	4	3	1	1	1	1	1	1	1	0	1	1	0	0	1	0	1	1	0	0	0	1	0	0	1	0	1
643	2	1	0	1	1	1	1	1	0	1	1	1	1	0	1	1	1	1	1	0	1	1	1	1	1	1	0
644	2	1	0	0	1	0	0	1	0	0	0	0	0	0	0	0	1	1	0	1	0	0	1	0	0	0	0
645	2	1	0	1	1	1	1	1	1	1	1	1	1	1	1	1	1	1	1	1	1	1	1	1	1	1	1
646	2	1	0	1	1	1	0	1	1	1	1	1	1	1	1	1	1	1	0	1	1	1	1	1	1	1	1
647	2	1	0	1	1	1	1	1	0	1	1	1	0	1	0	0	1	1	1	1	0	1	1	0	1	0	1
648	2	1	0	0	1	1	0	1	1	1	1	1	1	1	1	1	1	1	1	1	1	1	1	0	1	1	1
649	2	1	0	1	1	1	1	1	1	1	1	1	1	1	1	1	1	1	1	1	1	0	1	0	1	1	0
650	2	1	0	1	1	1	1	1	0	1	1	1	1	1	0	0	1	1	0	1	0	0	1	0	1	0	0
651	2	1	0	1	1	1	1	1	0	1	1	1	1	1	1	1	1	1	0	1	0	1	1	1	1	1	1
652	2	1	0	1	1	1	1	1	1	1	1	1	1	1	1	1	1	1	1	1	1	1	1	1	1	1	1
653	2	1	0	1	1	1	1	0	1	1	1	1	1	1	1	1	1	1	1	1	0	1	1	0	1	1	0
654	2	1	0	1	1	0	1	1	0	1	1	1	1	1	0	1	1	1	0	0	0	1	0	0	1	1	0
655	2	1	0	0	1	1	1	1	1	1	1	1	1	1	0	0	1	1	1	1	1	1	1	0	1	1	0
656	2	1	0	1	1	1	1	1	0	1	1	1	1	0	1	0	1	1	0	1	1	1	1	1	1	0	0
657	2	1	0	1	1	1	1	1	1	1	1	1	1	0	1	1	1	1	1	1	1	1	1	1	1	1	1
658	2	1	0	1	1	1	1	1	0	1	1	1	1	1	0	0	1	1	0	0	0	0	0	0	1	1	0
659	2	1	0	1	1	1	0	1	0	1	1	1	1	1	0	0	1	1	0	1	0	1	0	0	1	1	0
660	2	1	0	0	1	1	1	0	0	1	1	1	1	0	0	0	1	1	0	1	0	0	1	1	1	1	1
661	2	1	0	1	1	1	1	1	1	1	1	1	1	1	1	1	1	1	1	1	1	1	1	0	1	1	1
662	2	1	0	1	1	1	1	1	1	1	1	1	1	1	0	1	1	1	1	1	1	1	1	0	1	1	1
663	2	1	0	1	1	1	1	1	1	1	1	1	1	1	1	1	1	1	0	1	0	1	1	1	1	1	0
664	2	2	1	1	1	1	1	1	0	1	1	1	0	1	1	0	1	1	1	1	0	1	0	0	0	1	0
665	2	2	1	1	1	1	1	1	0	1	1	1	1	1	1	1	1	1	1	1	1	1	1	0	1	1	0
666	2	2	1	1	1	1	1	1	1	1	1	1	0	1	1	1	1	1	0	0	0	0	1	1	0	0	0
667	2	2	1	1	1	1	1	1	1	1	1	1	0	1	1	1	1	1	1	1	1	1	1	0	0	0	1
668	2	2	1	0	1	1	1	1	1	1	1	1	0	1	0	0	1	1	1	0	1	1	1	0	1	1	0
670	2	2	1	0	1	1	0	0	0	1	1	1	1	0	1	1	1	1	1	1	1	1	1	1	0	1	0
671	2	2	1	1	1	1	1	1	1	1	1	1	1	1	1	1	1	1	1	1	1	1	1	0	1	1	1
672	2	2	1	1	1	1	1	1	1	1	1	1	1	1	0	0	1	1	1	1	1	1	1	1	1	1	0
673	2	2	1	1	1	1	1	1	1	1	0	1	1	1	1	1	1	1	1	1	1	1	1	1	0	1	1
674	2	1	0	1	1	1	1	1	0	1	1	1	1	1	0	0	1	1	1	1	1	1	1	1	1	1	1
675	2	1	0	1	1	1	1	1	1	1	0	1	0	1	1	1	1	1	0	1	0	1	1	1	1	1	0
676	2	1	0	1	1	1	1	1	1	1	1	1	1	1	1	1	1	1	1	1	1	1	0	0	1	1	1
677	2	1	0	1	1	1	0	0	1	1	0	1	0	0	0	0	1	1	0	1	0	0	1	0	0	0	0
678	2	1	0	1	1	1	1	1	1	1	1	1	0	1	1	0	1	1	1	1	1	0	0	0	0	1	0
679	2	1	0	1	1	1	1	1	0	1	1	1	1	1	0	0	1	1	0	1	0	0	1	0	1	1	1
680	2	1	0	1	1	1	1	1	1	1	1	1	1	1	0	0	1	1	1	1	1	1	1	0	1	1	1
681	2	1	0	1	1	1	1	1	0	1	1	1	1	1	0	0	1	1	1	1	1	1	1	0	1	1	1
682	2	1	0	1	1	1	1	1	1	1	1	1	1	1	1	1	1	1	1	1	0	1	1	0	1	1	1
683	2	1	0	1	1	1	1	1	0	1	1	1	1	1	1	0	1	1	0	1	0	1	1	0	1	1	0
684	2	1	0	1	1	1	1	1	0	1	1	1	1	1	0	0	1	1	0	1	0	1	1	0	1	1	0
685	2	1	0	1	1	1	0	0	0	0	0	1	1	0	0	0	1	1	1	1	0	0	1	0	1	0	0
686	2	1	0	1	1	1	1	1	1	1	1	1	1	1	0	0	1	1	1	1	1	1	1	0	1	1	1
687	2	1	0	1	1	1	1	1	0	1	1	1	1	1	0	0	1	1	1	1	1	1	0	0	1	1	0
688	2	1	0	0	1	1	1	1	1	1	1	1	1	1	1	0	1	1	1	1	1	1	1	0	1	1	0
689	2	1	0	1	1	1	1	1	0	1	1	1	1	1	0	0	1	1	0	1	1	1	1	0	1	1	1
690	2	1	0	1	1	1	1	1	0	1	1	1	1	0	1	1	1	1	0	1	1	1	1	0	1	1	1
691	2	1	0	0	1	1	0	1	1	1	1	1	1	1	1	1	1	1	1	1	1	1	1	1	1	0	1
692	2	1	0	1	1	0	1	1	1	1	1	1	1	1	1	1	1	1	1	1	1	1	1	0	1	0	1
693	2	1	0	1	1	1	1	1	0	1	1	1	1	1	0	0	1	1	0	1	1	1	1	0	1	0	1
694	2	1	0	1	1	1	1	1	1	1	1	1	1	1	1	1	1	1	1	1	1	1	1	1	1	1	0
695	2	1	0	1	1	1	1	1	1	1	1	0	0	1	0	0	1	1	1	1	1	1	1	0	1	1	1
696	2	1	0	1	1	1	1	1	1	1	1	1	1	1	1	1	1	1	1	1	1	1	1	0	1	1	0
697	2	1	0	1	1	1	1	1	0	1	1	1	1	1	1	1	1	1	0	1	1	1	1	0	1	1	1
698	2	1	0	1	1	1	1	1	0	1	1	1	1	1	0	0	1	1	1	1	1	0	1	0	1	1	1
699	2	1	0	1	1	0	0	1	0	1	1	1	1	1	1	1	1	1	1	1	1	1	1	1	1	1	1
700	2	1	0	1	1	1	1	1	1	1	0	1	1	1	1	1	1	1	0	1	0	0	1	0	1	0	0
702	2	1	0	1	1	1	1	1	0	1	1	1	1	0	0	0	1	1	0	1	1	0	1	0	1	1	0
704	2	1	0	0	1	1	0	1	0	1	1	1	1	1	0	0	1	1	0	1	1	1	1	0	1	1	1
705	2	1	0	0	0	1	1	1	1	1	1	1	1	1	1	1	1	1	1	1	1	1	1	0	1	1	0
706	2	1	0	1	1	1	1	1	0	1	1	1	1	0	0	0	1	1	0	1	1	1	1	0	0	1	1
707	2	1	0	1	1	1	1	1	1	1	1	1	1	1	0	1	1	1	0	1	1	1	1	1	1	0	0
708	2	1	0	0	1	1	1	1	0	1	0	1	0	0	0	0	1	1	0	1	0	1	1	0	1	0	0
709	2	1	0	0	1	0	0	1	0	0	0	1	0	1	1	0	0	1	1	1	1	1	0	0	0	0	0
710	2	1	0	0	1	1	1	1	1	1	1	1	1	1	1	1	1	1	1	1	1	1	1	0	1	1	0
711	2	1	0	1	1	1	1	1	0	1	1	1	1	1	1	1	1	1	0	1	1	1	1	1	1	1	1
712	2	1	0	1	1	1	1	1	0	1	1	1	1	0	1	1	1	1	1	1	1	1	1	1	1	1	1
713	2	1	0	1	1	1	1	1	1	1	0	1	1	1	1	1	1	1	1	1	1	1	1	0	1	1	1
714	2	1	0	1	1	1	1	1	1	1	1	1	1	1	1	1	1	1	1	1	1	0	1	0	1	1	0
715	2	1	0	1	1	1	1	1	0	1	1	1	1	1	1	1	1	1	1	1	1	1	1	1	1	1	1
716	2	1	0	1	1	1	1	1	1	1	0	0	0	0	1	0	1	0	0	1	1	1	0	0	0	0	0
717	2	1	0	0	0	0	0	0	1	0	0	1	0	0	0	0	1	1	0	0	1	0	0	0	0	0	0
718	2	1	0	1	1	1	1	1	1	1	1	1	1	1	1	1	1	1	1	1	1	1	1	1	0	1	0
719	2	1	0	1	1	1	0	0	0	1	1	1	0	0	1	1	1	1	0	1	0	1	1	0	1	0	0
720	2	1	0	1	1	1	1	1	0	1	1	1	1	1	1	1	1	1	1	1	1	1	1	1	1	1	1
721	2	1	0	1	1	1	0	0	0	1	1	1	0	1	1	0	1	1	1	0	1	0	1	0	1	1	1
722	2	1	0	0	1	1	0	0	1	0	1	1	1	1	1	1	1	1	0	1	0	1	1	0	1	1	1
723	4	3	1	1	1	1	1	1	0	1	1	1	1	1	0	0	1	1	0	1	0	0	0	0	1	1	0
724	4	3	1	1	1	1	1	1	0	1	1	1	1	1	0	0	1	1	0	1	0	1	0	0	0	1	0
725	4	3	1	0	1	1	1	1	0	0	0	1	0	1	0	0	1	1	1	1	0	0	0	0	0	0	0
726	4	3	1	1	1	1	0	1	0	1	1	1	1	0	0	0	1	1	1	1	0	0	0	0	1	1	1
727	4	3	1	0	1	1	1	1	0	1	0	0	0	0	1	0	1	1	0	0	0	0	0	0	0	0	0
728	4	3	1	0	1	1	1	1	1	1	1	1	0	1	1	1	1	1	1	1	0	1	1	0	1	0	0
730	4	3	1	1	1	1	1	1	0	1	0	1	1	1	1	0	1	1	0	1	1	0	0	0	0	1	1
731	4	3	1	1	1	1	1	1	1	1	0	1	0	1	1	0	1	1	0	1	0	0	0	0	0	0	0
732	4	3	1	1	1	1	1	0	0	1	0	1	1	0	1	0	1	1	0	1	1	0	0	0	0	0	0
734	4	3	1	1	1	0	1	0	0	1	0	1	0	1	0	0	1	1	1	1	1	0	0	0	1	0	1
735	4	3	1	1	1	1	1	1	0	1	0	1	0	1	0	0	1	1	0	1	1	1	1	0	0	1	0
736	4	3	1	1	1	1	1	1	0	1	1	1	0	1	0	0	1	1	1	1	1	0	0	0	0	0	0
737	4	3	1	0	1	1	0	1	0	1	1	1	0	0	1	0	1	1	0	0	0	0	1	0	0	1	0
740	4	3	1	1	1	1	1	1	0	1	0	1	1	0	0	0	1	1	0	1	0	0	0	0	0	1	1
741	4	3	1	1	0	1	0	1	1	0	0	1	0	1	0	0	1	1	1	0	0	0	0	0	0	0	1
742	4	3	1	1	1	1	1	1	0	1	0	1	0	1	0	0	1	1	1	1	1	0	0	0	0	1	0
744	4	3	1	1	1	1	1	1	1	0	1	1	0	1	0	0	1	1	1	1	0	0	1	0	0	0	0
746	4	3	1	0	1	1	1	1	0	1	1	1	1	1	0	0	1	1	1	1	0	0	1	1	1	1	0
747	4	3	1	1	1	1	1	1	0	0	0	1	1	0	0	1	1	1	0	1	0	1	0	0	1	1	0
748	4	3	1	0	1	1	0	1	1	1	0	1	1	0	0	1	1	1	1	1	1	1	1	0	1	1	1
750	4	3	1	0	1	1	0	0	0	1	0	1	0	1	0	0	1	1	1	0	0	0	1	0	0	1	0
751	4	3	1	1	1	1	1	1	1	1	1	1	1	1	1	1	1	1	1	1	1	1	1	1	1	1	1
753	4	3	1	1	1	0	1	0	0	1	0	1	0	0	0	0	1	1	0	0	0	0	0	0	1	0	0
754	4	3	1	1	1	1	1	1	1	1	1	1	0	1	0	0	1	1	0	1	0	0	1	0	1	1	1
755	4	3	1	1	1	1	1	0	0	1	0	1	0	1	0	0	1	1	1	0	1	1	1	0	0	1	0
756	4	3	1	1	1	1	1	1	1	1	1	1	0	1	1	0	1	1	0	1	1	0	1	0	0	1	0
757	4	3	1	1	1	1	0	1	0	0	0	0	0	0	0	0	1	1	0	0	0	0	0	0	0	0	0
758	4	3	1	1	1	1	1	1	0	1	1	1	0	0	1	1	1	1	1	1	1	1	1	0	1	1	1
759	4	3	1	1	1	1	1	1	0	1	1	1	1	1	0	1	1	1	1	1	0	0	1	1	1	1	1
760	4	3	1	0	1	1	1	1	0	1	1	1	0	0	0	0	1	1	0	1	0	1	1	0	1	1	0
761	4	3	1	1	1	1	1	1	0	1	1	1	1	1	0	0	1	1	1	1	1	1	1	0	1	1	1
762	4	3	1	1	1	1	1	1	0	1	1	1	1	0	0	0	1	1	0	1	0	0	1	0	0	1	0
763	4	3	1	1	1	1	1	1	0	1	1	1	1	1	0	1	1	1	1	1	1	1	1	0	0	1	0
764	4	3	1	1	1	1	1	1	0	1	1	1	0	1	1	1	1	1	0	1	0	0	0	0	0	1	0
765	4	3	1	1	1	1	1	1	0	1	0	1	0	0	0	0	1	1	0	1	0	0	1	1	1	1	0
766	4	3	1	1	1	1	1	1	0	1	1	1	0	1	1	0	1	1	0	1	1	1	0	0	0	1	1
767	4	3	1	1	1	1	1	1	1	1	1	1	1	1	1	1	1	1	1	1	1	1	1	0	1	0	1
768	4	3	1	1	1	0	1	1	0	1	1	1	0	1	0	0	1	1	0	1	1	1	1	0	1	1	0
769	4	3	1	1	1	1	1	1	0	1	1	1	0	1	0	0	1	1	0	1	1	0	0	0	0	0	1
770	4	3	1	1	1	1	1	1	0	1	1	1	1	1	1	1	1	1	1	1	1	1	1	0	1	1	1
771	4	3	1	1	1	1	1	1	0	0	1	1	1	1	1	1	1	1	1	1	1	0	1	0	1	0	0
772	4	3	1	1	1	1	1	1	0	1	1	1	1	1	0	0	1	1	0	1	1	0	0	0	1	1	1
773	4	3	1	1	1	1	1	1	0	1	1	1	0	1	0	0	1	1	1	1	0	1	1	0	0	1	0
774	4	3	1	1	1	1	0	1	1	0	1	1	0	1	0	1	1	1	1	0	1	1	0	1	1	1	1
775	4	3	1	1	1	1	1	1	1	1	1	1	1	1	0	1	1	1	1	1	1	0	1	1	1	1	0
776	4	3	1	1	1	1	1	1	0	1	1	1	0	1	0	0	1	1	0	1	0	0	0	0	0	1	0
777	4	3	1	1	1	1	0	1	0	1	1	1	1	1	0	0	1	1	0	0	0	1	1	0	0	1	0
778	4	3	1	1	1	1	1	1	0	1	1	1	0	1	1	0	1	1	0	1	0	0	0	0	1	1	1
779	4	3	1	0	1	1	1	0	0	1	1	1	0	1	0	0	1	1	1	0	0	0	0	0	0	1	0
780	4	3	1	0	1	1	0	0	0	0	1	1	0	1	0	0	1	1	0	0	0	0	0	0	0	1	0
781	4	3	1	0	1	1	0	1	0	0	1	1	0	0	0	0	1	1	0	1	0	0	0	0	0	1	1
782	4	3	1	1	1	1	1	1	1	1	1	1	0	1	1	1	1	1	1	1	1	1	1	0	1	1	1
784	4	3	1	1	1	1	1	1	0	1	1	1	1	1	0	0	1	1	0	1	1	0	1	1	1	1	1
785	4	3	1	1	1	1	1	1	0	1	1	1	1	1	1	1	1	1	1	1	1	1	1	1	1	1	1
786	4	3	1	1	1	1	1	1	1	1	1	1	1	1	1	1	1	1	1	0	1	1	1	1	1	1	1
788	4	3	1	1	1	1	1	1	1	1	1	1	1	1	0	0	1	1	1	0	1	0	1	1	1	1	0
790	4	3	1	1	1	0	1	0	0	1	1	1	0	0	0	1	1	1	1	0	1	0	0	0	1	1	1
791	4	3	1	0	1	1	0	1	0	1	0	1	0	1	0	0	1	1	0	0	0	0	1	0	1	1	0
792	4	3	1	0	1	1	0	0	1	1	1	1	0	0	1	1	1	1	1	0	1	1	0	0	1	1	0
794	4	3	1	1	1	1	1	1	1	1	1	1	0	0	0	1	1	1	1	1	1	1	1	0	1	1	1
795	4	3	1	1	1	1	1	1	1	1	1	1	0	1	1	0	1	1	1	1	0	1	0	0	1	1	0
796	4	3	1	0	1	1	1	1	0	1	1	1	0	0	0	0	1	1	0	0	0	1	0	0	0	1	0
797	4	3	1	1	1	1	1	1	0	1	1	1	1	1	0	0	1	1	0	0	1	1	1	1	0	1	0
799	4	3	1	1	1	1	1	1	0	1	1	1	1	1	0	0	1	1	0	1	0	0	0	0	0	1	0
800	4	3	1	1	1	1	1	1	1	1	1	1	0	0	0	0	1	1	1	1	1	0	1	0	0	0	0
801	4	3	1	1	1	1	1	1	0	1	1	1	0	0	1	0	1	1	1	1	1	0	0	0	1	1	0
802	4	3	1	1	1	1	0	1	0	0	0	1	0	1	0	0	1	1	0	1	0	1	0	0	0	0	0
803	4	3	1	1	1	1	0	1	1	1	0	1	0	0	1	1	1	1	0	1	1	1	0	0	0	0	0
804	4	3	1	1	1	1	1	1	0	0	0	1	0	0	0	0	1	1	1	0	1	0	1	0	1	0	0
805	4	3	1	1	1	1	1	1	0	1	1	1	1	1	0	0	1	1	0	1	0	0	1	0	0	1	0
806	4	3	1	1	1	1	1	1	1	1	1	0	1	0	1	1	1	1	0	1	0	0	1	0	0	1	1
807	4	3	1	1	1	1	1	1	0	1	1	1	1	1	0	0	1	1	1	1	1	0	0	0	0	1	1
808	4	3	1	1	1	1	1	1	0	1	1	1	1	1	0	0	1	1	0	1	0	0	0	0	0	0	0
809	4	3	1	0	1	1	0	1	1	1	1	1	0	1	1	0	1	1	1	1	1	1	1	1	1	1	1
810	4	3	1	1	1	1	0	0	0	1	1	0	0	0	0	0	1	1	1	0	1	0	1	0	0	0	0
811	4	3	1	1	1	1	1	1	0	1	1	1	1	1	0	0	1	1	1	0	1	1	1	1	1	1	0
813	4	3	1	1	1	1	0	1	0	1	1	1	1	1	0	1	1	1	1	1	1	0	0	0	0	1	1
814	4	3	1	1	1	1	1	1	0	1	1	1	1	1	0	0	1	1	0	1	0	1	1	0	0	0	0
815	4	3	1	1	1	1	1	1	1	1	1	1	1	1	1	1	1	1	1	1	1	1	0	1	1	1	1
816	4	3	1	0	1	1	1	1	0	1	1	1	0	0	1	1	1	1	0	0	1	1	1	0	0	1	0
817	4	3	1	1	1	1	1	1	0	1	1	1	1	1	0	0	1	1	0	1	0	1	1	0	0	1	0
818	4	3	1	1	1	1	1	1	1	1	1	1	1	1	1	1	1	1	1	1	1	1	1	1	1	1	1
819	4	3	1	0	1	1	0	1	1	0	0	1	1	0	0	1	1	1	1	1	0	0	0	1	0	1	1
821	4	3	1	1	1	1	1	1	1	1	1	1	1	0	1	1	1	1	1	1	1	1	0	0	0	0	0
822	4	3	1	0	1	1	1	1	0	1	0	1	0	1	1	1	1	1	0	1	0	1	1	0	0	1	0
825	4	3	1	1	1	1	0	0	0	1	0	1	0	1	0	0	1	1	0	1	0	0	0	0	0	0	0
826	4	3	1	0	0	0	0	0	0	0	0	0	0	0	0	0	1	1	0	1	0	0	0	0	0	0	0
827	4	3	1	0	1	1	0	0	1	1	1	1	1	1	1	0	1	1	1	1	0	0	0	1	0	1	0
828	4	3	1	1	1	1	1	1	0	1	1	1	1	1	0	0	1	1	1	1	0	0	1	0	0	0	0
830	4	3	1	1	1	1	0	0	0	0	1	1	0	1	0	0	1	1	0	1	0	0	0	0	0	0	0
831	4	3	1	0	1	1	0	0	1	1	1	1	0	1	0	0	1	1	1	1	0	0	0	0	0	1	0
833	4	3	1	0	1	1	1	1	0	0	0	1	0	0	0	0	1	1	1	0	0	0	0	0	0	1	0
834	4	3	1	1	1	1	1	1	1	1	1	1	0	1	1	1	1	1	0	1	1	1	1	0	0	1	1
835	4	3	1	1	1	1	1	1	1	1	1	1	0	1	0	1	1	1	1	0	1	1	1	0	1	1	0
836	4	3	1	0	1	1	1	1	0	1	1	1	1	0	0	1	1	1	0	1	0	1	1	0	1	0	0
838	4	3	1	0	1	0	1	1	0	0	0	1	0	0	0	0	1	1	0	0	0	0	0	0	0	1	0
839	4	3	1	1	1	1	1	1	0	1	0	1	1	1	0	1	1	1	1	1	1	0	1	0	1	1	0
840	4	3	1	0	1	1	1	1	0	1	1	1	0	0	0	0	1	1	0	0	1	1	0	0	1	1	0
841	2	1	0	1	1	1	1	1	0	1	1	1	0	1	0	0	1	1	1	1	1	1	0	0	1	1	0
842	2	1	0	1	1	1	1	1	0	1	1	1	1	1	1	0	1	1	1	0	1	1	1	0	1	1	1
843	2	1	0	1	1	1	1	1	0	1	1	1	0	0	0	0	1	1	0	1	0	0	1	0	0	1	0
844	2	1	0	1	1	1	1	1	1	1	1	1	1	0	0	1	1	1	1	1	1	1	1	0	1	1	1
846	2	1	0	0	0	1	0	1	1	1	1	1	1	1	1	0	1	1	1	1	1	0	0	0	0	0	0
848	2	1	0	1	1	1	1	1	1	1	1	1	1	1	1	1	1	1	1	1	1	1	1	1	1	1	1
849	2	1	0	1	1	1	1	1	1	1	1	1	0	1	0	1	1	1	1	1	1	0	1	0	1	1	0
850	2	1	0	1	1	1	0	1	0	1	0	1	1	0	1	1	1	1	1	1	1	0	0	0	0	1	0
851	2	1	0	1	1	1	1	1	0	1	1	1	1	1	1	1	1	1	0	1	0	0	0	0	1	1	1
852	2	1	0	1	1	1	1	1	0	1	1	1	1	1	0	0	1	1	0	1	1	0	0	0	1	1	1
853	2	1	0	1	1	1	1	1	0	1	1	1	0	1	0	0	1	1	0	0	1	0	0	0	1	1	1
854	2	1	0	1	1	1	1	1	0	1	1	1	0	0	1	1	1	1	1	1	1	1	1	0	1	1	1
855	2	1	0	1	1	1	0	0	0	1	0	1	0	1	0	0	1	1	1	1	0	0	0	0	0	1	0
856	2	1	0	1	1	1	1	1	0	1	0	1	1	1	0	0	1	1	1	1	1	1	0	0	0	0	0
857	2	1	0	1	1	1	1	1	0	1	1	1	1	0	1	0	1	1	0	1	1	0	0	0	0	0	0
858	2	1	0	1	1	1	1	1	0	1	1	1	1	1	0	0	1	1	0	1	1	1	1	0	1	1	0
859	2	1	0	1	1	1	1	1	0	1	1	1	1	1	1	0	1	1	1	1	1	0	1	0	1	1	0
860	2	1	0	1	1	1	1	1	1	1	1	1	1	1	1	1	1	1	1	1	1	1	1	0	1	1	1
861	2	1	0	0	1	0	1	0	1	1	1	1	0	1	1	0	1	1	0	0	0	0	1	0	1	1	0
862	2	1	0	1	1	1	1	1	0	1	1	1	1	0	0	0	1	1	0	1	0	0	1	0	0	0	0
863	2	1	0	1	1	1	1	1	0	1	1	1	0	0	0	1	1	1	1	1	1	1	0	0	1	1	0
864	2	1	0	1	1	1	1	1	0	1	1	1	0	1	1	0	1	1	1	1	0	0	1	0	0	1	1
865	2	1	0	1	1	1	1	1	0	1	1	1	0	1	1	1	1	1	0	1	1	0	1	1	1	1	0
866	2	1	0	1	1	1	1	1	0	1	1	1	0	1	1	1	1	1	1	1	1	1	1	0	1	0	1
867	2	1	0	1	1	1	0	1	1	1	0	1	0	1	0	0	1	1	1	0	1	0	0	0	0	1	1
868	2	1	0	0	1	1	1	1	0	1	1	1	1	1	0	0	1	1	1	1	1	0	1	1	1	1	1
869	2	1	0	1	1	1	1	1	0	1	1	1	0	1	1	0	1	1	1	1	1	0	1	1	1	1	0
870	2	1	0	1	1	1	0	0	1	1	1	1	1	0	0	0	1	1	0	1	1	0	1	0	0	1	0
871	2	1	0	1	1	0	1	1	0	1	1	1	0	1	1	0	1	1	0	1	0	1	0	0	0	1	0
873	2	1	0	1	1	1	1	1	0	1	1	1	0	0	0	0	1	1	0	1	1	0	1	0	1	1	0
874	4	3	1	1	1	1	0	1	0	1	1	1	0	1	1	0	1	1	1	1	1	0	0	1	1	1	0
875	4	3	1	0	1	0	0	1	0	0	0	1	0	1	0	0	1	1	1	0	1	0	0	0	0	1	0
876	4	3	1	0	1	1	1	1	0	1	1	1	0	1	0	0	1	1	0	1	0	0	0	0	0	0	1
877	4	3	1	0	1	1	0	0	0	0	1	1	0	1	1	0	1	1	1	1	1	0	0	0	0	0	0
878	4	3	1	1	1	1	1	1	1	1	1	0	0	0	1	0	1	1	1	0	0	0	0	0	0	0	0
880	4	3	1	0	0	0	0	0	1	0	1	0	0	1	0	0	1	1	0	0	0	0	1	0	0	0	0
881	4	3	1	0	1	1	0	0	0	1	1	0	0	0	0	0	1	1	0	0	1	0	0	0	0	1	0
882	4	3	1	0	1	1	1	1	1	1	1	1	0	0	1	1	0	1	1	0	0	0	0	0	0	0	0
885	4	3	1	0	1	1	0	0	0	1	0	1	0	0	0	0	0	0	0	0	0	0	0	0	0	0	0
886	4	3	1	0	1	1	0	1	1	1	1	1	0	1	1	0	1	1	1	0	1	0	0	0	1	0	0
887	4	3	1	1	1	1	0	0	0	1	0	1	0	1	0	0	1	1	0	0	1	0	0	0	0	0	0
888	4	3	1	1	1	1	1	1	0	1	1	1	1	0	1	1	1	1	0	0	1	0	0	0	0	0	0
889	4	3	1	1	0	1	1	1	0	1	0	1	0	0	1	0	1	1	0	1	0	0	0	0	0	1	0
890	4	3	1	1	1	1	0	1	0	1	0	1	0	1	1	0	1	1	0	1	1	0	1	0	0	1	0
891	4	3	1	1	1	1	0	1	0	1	1	1	0	1	1	0	1	1	1	1	1	1	0	0	0	1	1
892	4	3	1	0	1	1	0	0	0	1	1	1	1	1	0	0	1	1	0	1	0	0	0	0	0	0	0
893	4	3	1	1	1	1	1	0	0	0	1	0	0	1	0	0	1	1	1	0	1	0	0	1	0	1	1
894	4	3	1	1	1	1	1	1	0	1	1	1	1	0	1	1	1	1	0	0	1	1	1	0	0	1	1
895	4	3	1	1	1	1	1	1	0	1	1	0	0	1	0	0	0	1	1	1	0	0	0	0	0	1	0
896	4	3	1	0	0	1	1	1	0	1	1	1	1	1	0	0	1	1	1	1	1	0	1	1	0	1	1
897	4	3	1	1	1	0	0	1	0	1	1	1	1	1	1	0	1	1	0	1	0	0	0	0	0	1	1
898	4	3	1	0	1	0	0	0	0	1	1	1	1	0	1	0	1	1	0	0	0	0	0	0	0	0	0
899	4	3	1	0	1	0	0	0	1	0	0	0	0	0	0	0	1	1	1	0	1	1	0	0	0	1	1
901	4	3	1	1	1	1	1	1	0	1	0	1	0	1	0	0	1	1	0	1	0	0	0	0	1	1	1
902	4	3	1	0	1	1	0	0	1	0	0	1	0	0	1	1	0	1	1	1	1	0	0	0	0	0	0
903	4	3	1	1	1	1	0	0	0	1	1	1	0	1	0	0	1	1	0	1	0	0	0	0	0	0	0
904	4	3	1	0	1	1	0	0	0	0	1	1	0	0	0	0	1	1	0	0	0	0	0	0	0	0	0
905	4	3	1	1	1	1	1	1	0	0	1	1	1	1	0	0	1	1	1	1	1	0	0	0	1	1	0
906	4	3	1	1	1	1	1	1	0	0	0	1	0	0	0	0	1	1	0	0	0	0	0	0	0	1	1
908	4	3	1	1	1	1	1	1	0	1	1	1	1	0	0	0	1	1	0	1	1	0	0	0	0	1	0
909	4	3	1	1	1	1	1	1	0	0	1	1	0	1	0	0	1	1	0	1	0	0	0	0	0	1	0
910	4	3	1	1	1	1	1	1	0	1	1	1	1	1	0	0	1	1	1	1	1	0	0	1	1	1	1
911	4	3	1	0	1	1	1	1	0	1	1	1	0	1	1	0	1	1	1	0	1	0	0	0	0	1	1
912	4	3	1	0	1	1	0	1	0	1	1	1	0	1	0	0	1	1	0	0	1	0	0	0	0	0	0
913	4	3	1	0	1	1	0	1	1	0	0	0	1	1	1	0	1	1	1	0	1	0	0	0	0	1	0
914	4	3	1	1	1	1	1	1	0	1	1	1	1	0	0	1	1	1	0	1	0	0	0	0	0	1	0
915	4	3	1	0	1	1	0	1	1	1	0	0	0	1	1	0	1	1	1	0	1	0	0	0	1	1	0
916	4	3	1	0	1	1	0	1	0	1	1	1	1	1	1	1	1	1	0	0	1	0	1	1	1	1	0
917	4	3	1	0	1	1	1	0	1	0	0	0	1	0	0	0	1	1	0	0	0	0	0	0	0	0	0
918	4	3	1	1	1	1	0	1	0	1	1	1	0	1	0	1	1	1	0	0	0	0	0	0	0	0	0
919	4	3	1	1	1	1	1	1	0	1	0	1	0	0	0	1	1	1	0	0	0	0	0	0	0	1	0
920	4	3	1	1	1	1	1	1	1	1	1	1	1	0	1	1	1	1	1	1	1	0	1	0	1	1	1
922	4	3	1	1	1	1	0	0	0	0	0	1	0	1	0	0	1	1	0	0	1	0	0	0	0	0	0
923	4	3	1	1	1	1	1	1	0	1	0	1	1	0	0	1	1	1	0	1	0	1	1	0	1	1	0
924	4	3	1	1	1	1	1	1	1	1	1	1	1	1	0	0	1	1	1	1	1	0	1	1	1	0	0
925	4	3	1	1	1	1	1	1	0	1	1	1	1	1	0	0	1	1	1	1	1	1	0	0	1	1	0
926	4	3	1	1	1	1	1	1	0	1	1	1	1	1	0	0	1	1	0	1	0	0	0	0	0	0	0
927	4	3	1	1	1	1	1	1	0	1	1	1	1	1	1	1	1	1	1	1	0	1	0	1	1	1	1
928	4	3	1	1	1	1	0	0	0	1	1	1	0	1	0	0	1	1	1	1	1	0	1	0	0	1	0
930	4	3	1	0	1	0	0	0	0	1	1	1	0	0	0	0	0	0	0	0	0	0	0	0	0	0	0
932	4	3	1	1	1	1	0	1	0	0	0	0	0	1	0	0	1	1	0	0	0	0	0	0	0	0	0
936	4	3	1	1	1	1	1	1	0	1	1	1	1	0	0	0	1	1	0	1	1	0	0	1	1	1	1
937	4	3	1	1	1	1	1	1	0	1	1	1	0	1	0	0	1	1	0	1	1	1	1	1	1	1	1
938	4	3	1	1	1	1	1	1	1	1	1	1	1	1	0	0	1	1	0	0	1	0	0	0	0	0	0
939	4	3	1	1	1	1	1	1	0	1	1	1	1	1	0	0	1	1	0	0	0	0	0	0	0	0	0
940	4	3	1	0	1	1	0	1	0	0	0	0	0	0	0	0	1	1	1	1	1	0	0	0	0	0	0
941	4	3	1	1	1	1	1	1	1	1	1	1	1	1	1	1	1	1	1	1	1	1	1	1	1	1	1
942	4	3	1	1	1	1	1	1	0	0	1	1	1	1	0	0	1	1	1	1	1	0	1	0	1	1	1
943	4	3	1	1	1	1	1	1	0	1	1	1	1	1	0	0	1	1	0	1	0	0	1	0	1	0	1
944	4	3	1	1	1	1	1	1	0	1	1	1	1	1	0	1	0	1	1	1	1	1	1	1	1	1	1
948	4	3	1	1	1	1	1	1	1	1	0	1	0	1	0	0	1	1	1	1	1	1	1	0	0	1	1
949	4	3	1	1	1	1	1	1	1	1	1	1	0	1	0	0	1	1	1	1	0	0	0	0	0	0	0
950	4	3	1	0	1	1	0	0	0	0	0	1	0	1	0	0	1	1	0	1	1	0	0	0	0	1	0
951	4	3	1	1	1	1	1	1	0	0	1	1	0	1	0	0	1	1	0	1	0	0	0	0	1	1	1
952	4	3	1	1	1	1	0	0	1	1	1	1	1	1	0	0	1	1	1	1	0	0	0	0	0	1	0
953	4	3	1	1	1	1	0	0	0	0	1	0	0	0	0	0	1	1	1	1	1	0	0	0	0	0	0
954	4	3	1	1	1	0	0	0	0	1	0	1	0	1	0	0	1	1	0	1	0	1	0	0	1	0	0
955	4	3	1	1	1	1	1	1	0	0	1	1	0	1	0	0	1	1	0	1	0	0	0	0	0	1	0
956	4	3	1	1	1	1	1	1	0	1	1	1	0	1	1	0	1	1	0	1	1	1	0	0	1	1	0
957	4	3	1	1	1	1	0	1	0	1	0	1	0	1	0	0	1	1	0	0	0	0	0	0	1	1	0
958	4	3	1	0	1	1	0	0	0	0	1	1	0	1	0	0	1	1	1	1	1	0	0	1	1	1	0
959	4	3	1	1	1	1	1	1	0	1	1	1	1	1	1	1	1	1	1	1	1	1	1	1	1	1	1
960	4	3	1	0	1	0	0	0	0	1	1	1	0	0	0	0	1	1	0	1	0	0	0	0	0	0	0
961	4	3	1	1	1	1	1	1	0	1	1	1	1	1	1	1	1	1	1	1	1	0	0	0	1	1	1
962	4	3	1	1	1	1	1	1	0	0	1	1	1	0	0	0	1	1	1	1	1	0	1	1	1	1	0
963	4	3	1	1	1	1	1	1	0	1	1	1	1	0	0	1	1	1	1	1	1	1	0	1	1	1	0
964	4	3	1	0	1	1	0	1	0	1	1	1	0	0	1	0	1	1	0	0	0	0	0	0	0	1	0
965	4	3	1	1	1	1	1	1	1	1	1	1	0	0	0	0	1	1	0	1	0	0	0	0	0	0	0
966	4	3	1	1	1	1	1	1	1	1	1	0	1	0	1	1	1	1	0	1	1	0	0	0	0	1	1
967	4	3	1	1	1	1	1	1	1	1	1	1	0	0	1	1	1	1	0	1	1	0	0	0	0	1	1
968	4	3	1	1	1	1	1	1	0	1	1	1	1	1	0	1	1	1	1	1	1	1	1	0	1	1	0
969	4	3	1	1	1	1	0	0	1	1	1	1	0	0	0	0	1	1	1	1	0	0	1	0	0	1	0
971	4	3	1	1	1	1	1	1	1	1	1	1	1	1	0	1	1	1	1	1	1	0	1	1	1	1	0
972	4	3	1	1	1	1	0	0	0	1	0	1	0	0	0	1	1	1	1	1	0	0	0	1	1	1	0
974	4	3	1	1	1	1	1	0	0	0	0	1	0	0	0	0	1	1	0	1	0	0	0	0	0	0	0
975	4	3	1	1	1	1	0	1	0	0	0	1	0	0	1	1	1	1	1	1	0	0	0	0	1	1	1
976	4	3	1	0	1	0	0	1	1	1	1	1	1	1	1	1	1	1	1	1	1	1	1	1	1	0	0
977	4	3	1	1	1	1	0	0	1	0	1	0	0	0	1	1	1	1	0	1	1	0	0	0	0	1	0
979	4	3	1	1	1	1	0	0	0	0	0	0	0	0	0	0	1	1	1	1	0	0	0	0	0	0	0
980	4	3	1	1	1	1	1	1	1	1	1	0	0	1	0	0	1	1	0	1	0	0	0	0	0	1	0
981	4	3	1	1	1	1	1	1	0	1	1	1	0	1	0	0	1	1	0	1	0	0	0	0	1	1	1
982	4	3	1	1	1	1	1	1	1	1	1	0	1	0	0	0	1	1	1	1	0	0	1	0	0	1	1
983	4	3	1	1	1	1	1	1	0	1	1	1	0	1	0	0	1	1	1	1	0	0	0	0	0	1	0
984	4	3	1	1	1	1	1	0	0	1	1	0	0	1	1	0	1	1	0	1	0	0	0	0	1	0	0
985	4	3	1	1	1	1	1	1	1	1	1	1	0	1	1	0	1	1	0	1	1	1	1	0	1	0	1
986	4	3	1	1	1	1	1	1	1	1	1	1	1	1	1	0	1	1	1	1	0	0	1	0	1	1	1
987	4	3	1	1	1	1	1	1	1	0	1	0	0	1	0	0	0	0	1	1	1	0	1	0	1	1	0
988	4	3	1	0	1	1	0	0	1	1	1	1	1	0	1	0	1	1	0	1	0	0	0	0	0	1	0
989	4	3	1	1	1	1	0	1	0	1	1	0	0	1	0	0	1	1	1	1	1	0	0	0	1	0	1
991	4	3	1	1	1	1	1	1	1	1	1	1	1	1	0	0	1	1	0	1	0	1	0	0	1	1	1
992	4	3	1	0	1	1	1	1	1	1	1	1	0	1	0	0	1	1	1	1	1	0	1	0	1	0	0
994	4	3	1	1	1	1	1	1	1	1	1	1	1	1	1	1	1	1	0	1	0	1	0	0	0	0	0
996	4	3	1	1	1	1	0	1	1	1	1	1	0	1	0	0	1	1	0	1	1	0	0	0	0	1	1
997	4	3	1	1	1	1	1	1	0	1	1	1	1	1	0	0	1	1	0	1	0	1	1	1	1	1	1
998	4	3	1	0	1	1	1	1	0	1	1	1	0	0	1	0	1	1	0	1	1	1	0	0	0	0	0
999	4	3	1	1	1	1	1	1	0	1	1	1	1	1	0	0	1	1	1	1	1	1	1	0	1	0	1
1000	4	3	1	1	1	1	1	1	1	1	1	1	1	1	0	0	1	1	1	1	1	0	1	1	1	1	1
1001	4	3	1	1	1	1	1	1	0	1	1	1	0	1	0	0	1	1	1	1	1	1	0	0	1	1	0
1003	4	3	1	1	1	1	1	1	1	1	1	1	1	1	1	0	1	1	0	1	0	0	1	0	1	1	1
1004	4	3	1	0	1	1	1	1	1	1	1	1	1	0	1	0	1	1	1	1	1	1	1	0	1	0	1
1005	4	3	1	1	1	1	1	1	0	1	1	1	1	1	0	0	1	1	0	1	0	0	0	0	1	1	1
1007	4	3	1	1	1	1	1	1	0	1	1	1	1	1	0	1	1	1	1	1	1	0	0	0	0	1	1
1009	4	3	1	1	1	1	1	1	0	1	1	1	1	1	0	0	1	1	1	1	1	0	0	0	0	1	0
1010	4	3	1	1	1	1	0	1	0	1	1	1	1	1	0	0	1	1	1	1	0	0	0	0	0	1	1
1011	4	3	1	0	1	1	0	1	1	1	1	1	0	1	1	0	1	1	0	1	1	0	0	0	0	1	0
1012	4	3	1	1	1	1	1	1	0	0	0	0	0	0	0	0	1	1	1	0	1	0	0	0	0	1	0
1013	4	3	1	1	1	0	1	1	0	1	1	1	1	1	0	0	1	1	1	1	0	0	0	0	0	1	0
1014	4	3	1	0	0	1	1	1	0	1	1	1	0	0	0	0	0	0	1	1	0	0	1	0	0	1	1
1015	4	3	1	0	1	1	1	1	1	1	0	1	0	1	0	1	1	1	0	0	1	0	0	0	0	0	0
1017	4	3	1	0	1	1	1	0	0	0	0	1	0	1	0	0	1	1	1	1	1	0	0	0	0	1	0
1018	4	3	1	0	0	0	0	0	1	1	0	0	0	1	0	0	1	1	0	1	0	0	0	0	0	0	0
1019	4	3	1	1	1	1	1	1	0	1	1	1	0	1	0	0	1	1	1	1	1	1	0	1	1	0	0
1021	4	3	1	0	1	1	0	0	1	0	1	1	0	0	0	0	1	1	0	1	1	0	0	0	0	0	0
1022	4	3	1	1	1	1	1	1	0	1	0	1	0	1	0	0	1	1	0	1	0	0	0	0	0	1	0
1023	4	3	1	1	1	1	0	1	0	1	1	1	0	1	0	0	1	1	1	1	1	0	0	0	0	0	1
1024	4	3	1	1	1	0	1	0	0	1	0	0	0	1	0	0	0	0	0	0	1	0	0	0	0	0	0
1025	4	3	1	1	0	1	1	1	0	1	1	1	1	1	1	0	1	1	1	1	0	0	0	0	0	1	0
1026	4	3	1	1	1	1	0	0	0	1	1	0	0	1	0	1	1	1	0	0	1	0	0	0	0	1	0
1027	4	3	1	1	1	1	1	1	0	1	1	1	1	0	1	0	1	1	0	1	1	1	1	1	0	1	0
1028	4	3	1	1	1	1	1	1	0	0	0	1	0	1	0	0	1	1	1	1	1	0	0	0	0	1	0
1029	4	3	1	1	1	1	0	0	0	1	1	1	0	1	1	0	1	1	1	1	1	0	0	0	0	0	0
1031	4	3	1	1	1	1	0	0	0	1	1	1	0	1	0	0	1	1	1	0	1	0	0	0	0	1	0
1033	4	3	1	1	1	0	0	0	0	1	1	1	1	0	1	0	1	0	0	1	0	0	0	0	1	1	1
1034	4	3	1	0	1	0	0	0	1	1	1	0	1	0	0	1	1	1	1	0	1	0	1	1	1	0	0
1035	4	3	1	0	1	1	0	0	0	1	1	1	0	0	1	0	1	1	0	1	1	0	0	0	0	0	0
1036	4	3	1	1	1	1	0	1	0	1	0	0	0	0	0	0	1	1	0	0	0	0	0	0	0	0	0
1037	4	3	1	1	1	1	1	1	0	1	1	1	1	1	0	0	0	0	0	0	0	1	1	1	0	0	0
1038	4	3	1	0	1	1	0	0	0	0	0	1	0	1	0	1	1	1	1	1	0	0	0	0	1	1	0
1039	4	3	1	1	1	1	0	1	0	1	1	1	1	1	0	0	1	1	0	1	0	0	0	0	0	1	0
1041	4	3	1	0	1	1	0	0	0	1	0	1	0	1	0	0	1	1	0	0	1	0	0	0	0	0	0
1042	4	3	1	0	1	1	0	1	0	1	1	1	1	0	1	0	1	1	1	1	0	0	1	0	0	0	0
1043	4	3	1	1	1	1	1	0	1	1	1	1	0	1	0	0	1	1	1	1	0	0	1	1	1	0	1
1044	4	3	1	0	1	1	0	1	0	0	1	1	0	1	1	1	1	1	1	1	1	0	1	0	0	1	0
1045	4	3	1	0	1	1	0	1	0	0	0	0	0	1	0	0	1	1	1	1	1	0	1	0	1	0	0
1046	4	3	1	0	1	1	0	1	1	1	1	0	1	1	1	0	1	1	1	1	1	0	1	1	1	1	0
1048	4	3	1	0	1	1	1	1	1	1	1	1	0	1	1	1	1	1	0	1	1	0	1	0	0	1	0
1049	4	3	1	0	1	0	0	0	0	1	1	1	0	1	0	0	1	1	1	1	1	0	1	1	0	1	0
1050	4	3	1	0	1	1	0	1	1	1	1	1	0	1	1	0	1	1	1	1	0	0	0	0	1	1	1
1051	4	3	1	1	1	1	1	1	0	1	0	1	0	0	0	0	1	1	1	1	1	0	0	0	0	1	0
1052	4	3	1	1	1	1	1	1	0	0	0	1	0	0	0	0	1	1	0	1	0	0	0	0	0	0	0
1053	4	3	1	1	1	1	0	1	0	1	1	0	1	1	0	0	1	1	0	0	1	0	0	0	0	0	0
1054	4	3	1	1	1	1	1	1	0	1	1	1	1	1	0	0	1	1	1	1	1	0	0	0	0	1	1
1055	4	3	1	1	1	1	1	1	0	1	1	1	1	1	0	0	1	1	0	1	1	0	0	0	1	1	1
1056	4	3	1	1	1	1	0	0	0	1	1	1	1	1	1	1	1	1	0	1	0	0	0	0	0	1	1
1057	4	3	1	1	1	1	1	1	0	1	1	1	1	1	1	1	1	1	0	0	0	0	1	0	0	1	1
1058	4	3	1	1	1	1	1	1	0	1	1	1	1	1	0	0	1	1	1	1	1	0	0	1	0	1	0
1059	4	3	1	1	1	1	1	1	0	1	1	1	0	1	0	0	1	1	1	1	1	1	1	0	1	1	0
1060	4	3	1	0	1	1	0	1	1	0	0	0	0	0	1	1	1	1	0	1	1	0	0	0	0	0	0
1062	4	3	1	0	1	0	0	1	0	0	0	1	1	0	0	0	1	1	1	1	0	0	0	0	0	1	1
1064	4	3	1	1	1	1	0	0	1	0	1	1	0	1	0	0	1	1	0	1	0	0	0	0	0	0	0
1067	4	3	1	1	1	1	1	1	0	0	1	0	0	1	1	0	1	1	1	1	0	0	1	0	0	1	1
1068	4	3	1	0	1	1	0	0	1	1	0	1	0	0	0	0	1	1	1	0	1	0	0	0	0	0	0
1069	4	3	1	1	1	1	0	0	1	1	1	1	0	0	0	1	1	1	1	1	1	0	1	0	1	0	0
1070	4	3	1	0	1	1	1	1	0	0	1	1	0	0	0	0	1	1	1	0	1	0	0	0	0	1	0
1071	4	3	1	1	1	1	1	1	1	1	1	0	1	1	0	0	1	1	1	1	1	0	1	1	1	1	0
1072	4	3	1	0	1	1	0	1	0	1	1	1	0	1	1	0	0	1	0	0	0	0	0	0	0	0	0
1073	4	3	1	0	1	1	0	1	0	1	1	1	0	0	0	0	1	1	1	0	0	0	0	0	0	1	0
1074	4	3	1	0	1	1	0	1	0	0	0	1	0	1	0	0	1	1	1	1	1	0	0	0	0	0	0
1075	4	3	1	1	1	1	0	0	0	1	1	1	0	1	0	0	0	0	0	0	0	0	0	0	0	0	0
1076	4	3	1	1	1	1	0	1	1	1	1	1	1	0	1	0	1	1	1	1	0	0	0	0	1	1	0
1077	4	3	1	0	1	1	0	1	0	0	0	0	0	1	0	0	1	1	0	1	0	0	0	0	0	0	0
1078	4	3	1	1	1	1	1	1	0	1	1	1	0	1	0	0	1	1	1	1	1	0	0	0	1	1	0
1079	4	3	1	0	0	1	0	1	1	0	1	0	0	1	0	0	1	1	1	1	1	0	0	1	0	0	0
1081	4	3	1	1	1	1	1	1	0	1	1	1	1	0	1	1	1	1	1	1	0	1	1	0	1	1	1
1082	4	3	1	1	1	1	1	1	0	1	1	1	1	1	1	1	1	1	0	1	1	1	1	0	1	1	1
1083	4	3	1	0	1	1	1	1	0	1	1	1	1	1	1	1	1	1	1	1	1	1	1	0	1	1	1
1085	4	3	1	1	1	1	1	1	1	1	1	1	1	0	0	1	1	1	1	0	1	0	0	0	0	0	0
1086	4	3	1	1	1	1	1	1	0	1	1	1	1	0	0	0	1	1	0	1	1	1	1	0	1	1	1
1087	4	3	1	0	1	1	1	1	1	1	1	1	1	1	1	1	1	1	1	1	1	1	1	0	1	0	0
1088	4	3	1	1	1	1	1	1	0	1	1	1	1	1	0	1	1	1	1	1	1	1	1	0	1	1	1
1089	4	3	1	0	1	1	1	1	1	1	1	1	1	1	1	1	1	1	1	1	1	1	1	1	1	1	1
1091	4	3	1	1	1	1	1	1	1	1	1	1	1	1	1	1	1	1	0	1	0	1	1	1	1	1	1
1092	4	3	1	1	1	1	1	1	0	1	1	1	1	0	0	1	1	1	1	1	1	1	0	0	0	0	0
1093	4	3	1	1	1	1	0	0	0	0	0	1	0	1	0	0	1	1	0	0	0	0	0	0	0	0	0
1094	4	3	1	1	1	1	1	1	1	1	1	1	1	1	1	1	1	1	1	1	1	1	1	1	1	1	1
1096	4	3	1	1	1	1	0	1	0	0	1	1	0	0	0	0	1	1	1	1	1	0	0	1	1	1	1
1098	4	3	1	0	1	1	0	0	0	0	0	0	0	0	0	0	0	1	0	0	0	0	0	0	0	0	0
1099	4	3	1	0	1	1	1	1	0	1	0	1	0	1	0	0	1	1	0	1	0	0	0	0	0	0	0
1100	4	3	1	1	1	1	1	1	0	1	1	1	1	1	0	0	1	1	1	1	0	0	0	0	1	1	1
1101	4	3	1	1	1	1	0	0	0	1	1	1	0	1	1	1	1	1	0	1	0	0	0	0	0	0	0
1102	4	3	1	1	1	1	1	1	1	1	1	1	0	1	0	0	1	1	1	1	1	1	1	0	0	0	0
1103	4	3	1	1	0	1	1	1	0	0	0	1	0	1	0	0	1	1	0	1	1	1	0	0	0	1	1
1104	4	3	1	1	1	1	0	1	0	1	0	1	0	1	0	0	1	1	0	1	0	0	1	0	1	1	1
1107	4	3	1	1	1	1	0	0	1	1	1	1	0	1	0	0	0	1	0	1	1	1	1	1	1	0	1
1108	4	3	1	0	1	1	1	1	0	1	1	1	0	0	1	1	1	1	1	1	0	1	0	0	1	1	0
1109	4	3	1	1	1	1	1	1	1	1	1	1	1	0	1	1	1	1	1	0	1	0	1	0	1	1	0
1110	4	3	1	0	1	1	1	1	1	1	0	1	0	1	1	1	1	1	0	1	0	0	1	0	0	1	1
1112	4	3	1	1	1	1	1	1	0	0	0	0	0	0	0	0	1	1	0	1	0	0	0	0	0	1	1
1113	4	3	1	1	1	1	1	1	0	1	0	1	0	1	0	0	1	1	0	1	1	1	1	0	1	0	1
1115	4	3	1	1	1	1	1	1	0	1	1	1	1	1	1	1	1	1	1	1	1	1	1	0	0	1	0
1116	4	3	1	1	1	1	1	1	0	1	1	1	1	1	1	1	1	1	1	1	1	1	1	1	1	1	1
1117	4	3	1	0	1	1	1	1	0	1	1	1	1	0	0	0	1	1	0	1	1	1	1	0	1	1	1
1118	4	3	1	1	1	1	1	1	1	1	1	1	1	1	0	0	1	1	0	1	0	0	1	0	1	1	0
1119	4	3	1	1	1	1	1	1	0	1	1	1	1	1	1	0	1	1	0	1	0	0	1	0	1	1	0
1120	4	3	1	1	1	1	1	1	0	1	1	1	1	1	1	1	1	1	0	1	0	0	1	1	0	1	1
1121	4	3	1	0	1	1	1	1	0	0	0	1	1	0	0	0	1	1	0	0	0	0	1	0	1	0	0
1122	4	3	1	1	1	1	1	1	0	1	1	1	1	1	0	0	0	1	1	1	0	0	1	1	1	1	1
1124	4	3	1	1	1	1	1	1	0	1	1	1	1	1	0	0	1	1	0	1	0	0	1	1	1	1	0
1125	4	3	1	1	1	1	1	1	1	1	0	1	1	1	0	0	1	1	0	1	0	1	1	1	1	1	0
1126	4	3	1	1	1	1	1	1	0	1	1	1	1	1	0	0	1	1	0	1	0	0	1	0	1	1	0
1127	4	3	1	1	1	1	1	1	0	0	0	1	0	0	0	0	1	1	0	1	0	0	0	0	0	1	0
1129	4	3	1	1	1	1	1	1	0	1	1	1	1	1	0	0	1	1	0	1	0	0	0	0	0	0	0
1130	4	3	1	1	1	1	1	1	0	1	1	1	1	0	0	1	1	1	0	1	0	0	0	0	1	1	1
1131	4	3	1	1	1	1	1	1	0	1	1	1	1	1	0	0	1	1	0	1	0	1	1	0	1	1	1
1132	4	3	1	1	1	1	0	1	0	0	0	0	0	0	0	0	1	1	0	0	1	0	0	0	0	0	0
1133	4	3	1	1	1	1	0	1	0	0	0	0	0	0	0	0	1	1	1	0	0	1	1	0	1	1	1
1134	4	3	1	1	1	1	1	1	0	1	1	1	1	1	0	0	1	1	1	1	1	0	1	0	1	1	0
1135	4	3	1	1	1	1	1	1	0	1	1	1	0	0	0	0	1	1	0	1	0	0	1	0	0	1	0
1137	4	3	1	1	1	1	0	1	0	0	0	1	0	1	0	1	1	1	1	1	0	0	0	0	0	1	1
1138	4	3	1	1	1	1	1	1	0	1	1	1	1	1	0	0	1	1	0	1	0	1	1	1	1	1	1
1139	4	3	1	1	1	1	1	1	1	1	1	1	1	1	1	1	0	1	1	1	1	1	1	0	0	1	1
1140	4	3	1	1	1	1	1	1	0	1	1	1	1	1	0	0	1	1	0	1	0	0	0	0	0	1	0
1141	4	3	1	1	1	1	1	1	0	1	1	1	1	1	0	1	1	1	1	1	1	1	0	0	0	1	1
1142	4	3	1	1	1	1	1	1	0	1	1	1	1	0	1	1	1	1	1	1	0	1	1	1	1	1	1
1144	4	3	1	1	1	1	1	1	0	1	1	1	0	1	1	0	1	1	1	1	1	1	0	0	0	1	0
1145	4	3	1	1	1	1	1	1	0	1	1	1	0	1	1	1	1	1	0	0	0	1	0	0	0	0	0
1146	4	3	1	1	1	1	1	1	1	1	1	1	1	1	1	1	1	1	1	1	1	1	0	0	0	0	0
1147	4	3	1	1	1	1	1	1	0	1	1	1	1	1	1	0	1	1	0	1	0	1	1	0	1	1	1
1148	4	3	1	1	1	1	1	1	0	1	0	1	0	1	1	1	0	1	1	0	0	0	0	0	0	1	1
1149	4	3	1	1	1	1	1	0	0	1	0	1	0	0	0	0	1	1	0	1	0	0	0	0	0	1	1
1150	4	3	1	1	1	1	1	1	1	1	1	1	0	1	0	0	1	1	0	1	0	1	1	1	1	1	1
1151	4	3	1	0	1	1	1	1	1	1	1	1	1	1	1	1	1	1	1	1	1	1	1	1	1	1	1
1152	4	3	1	1	1	1	1	1	0	1	1	1	1	0	1	1	0	1	0	1	0	1	1	0	1	1	1
1153	4	3	1	1	1	1	0	1	1	1	1	1	1	0	0	0	1	1	0	1	0	0	1	0	1	1	1
1154	4	3	1	0	1	1	1	1	0	1	1	1	1	1	0	1	1	1	0	1	1	0	1	0	1	0	0
1155	4	3	1	0	0	0	0	0	0	0	0	0	0	0	0	0	1	1	0	0	1	0	0	0	0	0	1
1156	4	3	1	1	1	1	1	1	1	1	1	1	0	1	1	1	1	1	1	1	1	1	1	1	1	1	1
1157	4	3	1	1	1	1	1	1	1	0	1	1	1	0	1	1	1	1	0	1	0	1	1	0	1	1	1
1158	4	3	1	1	1	1	1	1	0	1	1	1	1	1	0	0	1	1	0	0	0	0	0	0	0	0	0
1159	4	3	1	1	1	1	0	1	0	1	1	1	0	1	0	0	1	1	1	1	1	0	1	1	1	1	1
1160	4	3	1	1	1	1	1	1	1	1	0	1	0	0	1	1	1	1	0	1	1	0	0	0	0	0	0
1161	4	3	1	1	1	1	1	1	1	1	1	1	1	0	1	0	1	1	1	1	1	1	1	0	0	1	1
1162	4	3	1	1	1	1	1	1	0	1	0	1	1	0	1	0	1	1	0	1	0	1	0	0	0	0	0
1164	4	3	1	1	1	1	1	1	0	0	0	0	0	1	0	0	1	1	0	0	0	0	0	0	0	1	1
1165	4	3	1	0	1	1	1	1	0	1	1	1	1	1	0	0	1	1	1	1	0	0	0	1	0	0	0
1166	4	3	1	1	1	1	1	1	0	1	1	1	1	1	0	0	1	1	0	1	0	0	0	0	0	1	0
1167	4	3	1	1	1	1	0	1	0	0	0	1	0	0	0	0	1	1	0	0	0	0	0	0	0	0	0
1168	4	3	1	1	1	1	1	1	1	1	1	1	1	0	0	1	1	1	0	1	1	0	0	0	0	1	0
1169	4	3	1	0	1	1	0	1	0	0	1	1	0	1	0	0	1	1	1	1	1	0	0	0	1	1	1
1170	4	3	1	1	1	1	1	1	0	1	1	1	0	0	1	1	1	1	0	1	0	0	0	0	0	1	0
1171	4	3	1	0	1	1	1	1	1	1	1	1	0	1	1	1	1	1	1	0	0	0	0	0	0	1	1
1172	4	3	1	1	1	1	1	1	1	1	1	1	0	1	1	1	1	1	1	1	0	0	0	0	1	0	0
1173	4	3	1	1	1	1	1	1	0	1	1	1	0	1	1	1	1	1	1	0	1	0	1	1	1	1	1
1174	4	3	1	1	1	1	1	1	1	1	1	1	0	1	0	1	1	1	1	0	1	0	1	0	1	1	0
1175	4	3	1	1	1	1	1	1	0	1	1	1	1	1	1	1	1	1	1	1	0	1	1	0	0	1	0
1176	4	3	1	1	1	1	1	0	1	1	1	1	0	0	1	1	1	1	1	1	1	1	0	1	1	0	1
1177	4	3	1	1	1	1	1	1	0	1	1	1	1	1	1	1	1	1	0	1	1	0	0	0	0	0	0
1178	4	3	1	1	1	1	1	1	0	1	1	1	1	1	0	0	1	1	1	1	1	0	1	0	1	1	1
1179	4	3	1	1	1	1	1	1	0	1	1	1	1	1	0	0	1	1	1	1	0	0	0	0	0	1	1
1180	4	3	1	0	1	1	1	1	0	0	1	1	0	0	0	0	1	1	1	1	0	0	0	0	1	1	0
1181	4	3	1	1	1	1	1	1	0	1	1	0	0	0	0	0	1	1	0	1	0	1	0	0	1	0	0
1182	4	3	1	1	1	1	0	1	0	1	1	1	1	1	0	0	1	1	0	0	0	1	1	1	1	0	0
1184	4	3	1	1	1	1	1	1	0	1	0	1	0	1	0	0	1	1	0	0	0	0	0	0	0	0	0
1185	4	3	1	1	1	1	0	1	0	1	1	1	0	1	0	0	1	1	1	1	1	1	1	0	1	1	0
1187	4	3	1	0	0	0	0	0	0	0	0	0	0	0	0	0	1	1	1	0	1	0	0	0	0	0	0
1189	4	3	1	0	1	1	0	0	1	1	0	1	0	1	1	0	1	1	1	0	1	0	0	0	0	0	0
1192	4	3	1	1	1	1	0	1	0	1	1	1	1	1	0	0	1	1	0	1	1	1	0	0	0	1	0
1195	4	3	1	1	1	1	0	1	0	0	1	1	0	1	0	0	1	1	1	0	0	1	0	0	1	1	1
1198	4	3	1	1	1	1	1	1	0	0	1	1	0	1	0	0	1	1	1	0	1	0	0	0	1	1	0
1199	4	3	1	1	1	1	1	1	0	1	1	1	0	1	1	1	1	1	1	1	1	0	0	0	1	0	1
1200	4	3	1	1	1	1	1	1	0	1	1	1	0	1	1	0	1	1	1	1	1	1	1	1	1	1	1
1201	4	3	1	1	1	1	1	1	0	1	1	1	0	1	1	0	1	1	0	0	0	0	0	0	0	0	0
1202	4	3	1	1	1	1	1	1	1	1	1	1	1	1	0	0	1	1	1	1	1	1	0	0	1	1	1
1203	4	3	1	1	1	1	1	1	1	1	1	1	1	1	0	0	1	1	0	0	0	1	1	1	1	1	0
1204	4	3	1	1	1	1	1	1	1	1	1	1	1	0	1	1	1	1	1	1	1	1	1	0	1	0	1
1206	4	3	1	1	1	1	1	1	0	1	1	1	0	1	0	0	1	1	1	1	1	1	1	0	0	1	1
1208	4	3	1	1	1	1	1	1	1	1	1	1	1	0	1	1	1	1	0	0	1	1	1	0	1	1	1
1209	4	3	1	1	1	1	1	1	1	1	1	1	0	1	0	0	1	1	1	0	1	1	1	0	1	1	0
1210	4	3	1	1	1	1	1	1	1	1	1	1	1	1	1	1	1	1	1	0	0	1	1	0	1	1	0
1211	4	3	1	1	1	1	1	1	1	1	1	1	1	1	1	1	1	1	1	1	1	1	1	0	1	1	1
1212	4	3	1	1	1	1	1	1	1	1	1	1	1	1	1	1	1	1	1	1	1	1	1	1	1	1	1
1213	4	3	1	1	1	1	1	1	0	1	1	1	1	1	0	0	1	1	1	1	1	0	1	1	1	1	1
1214	4	3	1	0	1	1	1	1	0	1	1	1	1	1	0	0	1	1	0	1	0	0	0	0	1	0	0
1215	4	3	1	1	1	1	1	1	0	1	1	1	1	1	0	0	1	1	0	0	0	0	0	0	1	1	0
1216	4	3	1	1	1	1	1	1	0	1	1	1	1	1	1	1	1	1	0	1	0	1	1	0	0	1	1
1217	4	3	1	1	1	1	1	1	0	1	1	1	1	1	1	1	1	1	0	1	1	1	1	1	1	1	0
1218	4	3	1	1	1	1	1	1	0	1	1	1	0	1	0	1	1	1	0	0	0	1	1	0	1	0	0
1219	4	3	1	0	1	1	1	1	0	1	1	1	1	1	0	0	1	1	1	1	1	0	1	0	1	0	0
1220	4	3	1	1	1	1	1	1	0	1	1	1	1	0	0	0	1	1	0	1	1	0	0	0	0	1	0
1221	4	3	1	1	1	1	1	1	1	1	1	1	1	1	1	1	1	1	1	1	1	1	1	0	1	1	1
1223	4	3	1	1	1	0	1	0	1	1	1	0	1	1	0	0	1	1	0	1	0	0	0	0	0	0	0
1225	4	3	1	1	1	1	1	1	1	0	0	1	0	0	0	0	1	1	1	0	0	0	0	0	0	1	0
1226	4	3	1	0	1	1	1	1	0	0	1	1	1	0	0	0	1	1	1	0	1	0	0	0	0	1	0
1228	4	3	1	0	1	1	0	0	0	1	1	1	1	0	1	1	1	1	1	1	1	0	1	0	1	0	0
1229	4	3	1	1	1	1	0	1	0	0	0	1	1	1	0	0	1	1	0	0	0	0	1	0	1	1	0
1231	4	3	1	1	1	1	1	1	0	1	1	1	0	1	0	0	1	1	1	1	1	1	0	0	1	1	1
1234	4	3	1	1	1	1	1	1	1	1	1	1	1	1	1	1	1	1	1	1	1	0	1	0	1	0	0
1235	4	3	1	0	1	1	1	1	0	1	1	1	0	1	0	1	1	1	1	1	0	0	1	1	0	1	0
1237	4	3	1	1	1	1	0	0	0	1	1	1	1	1	0	0	1	1	0	1	0	1	0	0	0	1	0
1238	4	3	1	1	1	1	1	1	1	1	1	1	1	1	1	0	1	1	1	1	1	0	1	1	1	1	1
1239	4	3	1	1	1	1	1	1	1	1	1	1	1	0	1	0	1	1	0	1	0	1	1	0	0	1	1
1241	4	3	1	0	1	0	0	1	0	1	1	0	1	0	1	1	1	1	1	1	1	0	0	1	0	0	1
1242	4	3	1	1	1	1	1	1	1	1	1	1	1	1	0	0	1	1	0	1	0	0	0	0	1	1	1
1244	4	3	1	1	1	1	1	1	1	1	1	1	1	0	1	1	1	1	0	1	1	1	1	1	1	1	1
1245	4	3	1	1	1	1	1	1	0	1	1	1	0	1	0	0	1	1	0	1	1	0	0	0	1	1	0
1247	4	3	1	1	1	1	1	1	0	1	1	1	1	1	0	0	1	1	0	1	0	0	1	0	1	1	0
1248	4	3	1	1	1	1	1	1	0	1	1	1	1	1	1	0	1	1	1	1	1	0	1	0	0	1	0
1249	4	3	1	0	1	1	0	1	0	1	1	1	0	1	1	0	1	1	1	1	1	0	0	0	0	1	0
1250	4	3	1	1	1	1	1	1	0	1	1	1	1	1	0	0	1	1	1	1	1	0	1	0	1	1	0
1251	4	3	1	1	1	1	0	0	0	1	1	1	1	1	0	0	1	1	1	1	1	0	1	0	0	1	0
1252	4	3	1	1	1	1	1	1	0	1	1	1	1	0	0	0	1	1	0	0	0	1	1	0	1	1	1
1253	4	3	1	1	1	1	1	1	1	1	1	1	0	0	1	1	1	1	0	0	0	0	0	0	0	1	1
1254	4	3	1	1	1	1	1	1	1	1	1	1	1	1	1	1	1	1	1	1	1	1	0	0	0	0	0
1255	4	3	1	1	1	1	1	1	0	1	1	1	1	1	0	0	1	1	0	1	0	0	0	0	0	1	1
1256	4	3	1	1	1	1	0	1	0	1	1	1	1	1	0	0	1	1	0	1	0	0	0	0	0	1	0
1258	4	3	1	1	1	1	1	1	1	1	1	1	1	1	1	1	1	1	1	1	1	1	1	1	1	1	1
1259	4	3	1	1	1	1	1	1	1	1	1	1	1	1	0	0	1	1	0	1	0	1	0	1	1	1	1
1260	4	3	1	1	1	1	1	1	0	1	1	1	0	1	0	0	1	1	1	1	1	1	0	1	1	1	1
1261	4	3	1	1	1	1	1	1	0	1	1	1	1	1	0	1	1	1	0	1	1	1	1	1	1	1	1
1262	4	3	1	1	1	1	1	1	0	1	1	1	1	1	0	1	1	1	1	1	1	1	1	1	1	1	1
1263	4	3	1	1	1	1	1	1	1	1	1	1	1	1	0	1	1	1	1	1	0	1	0	0	1	0	0
1264	4	3	1	1	1	1	1	1	0	1	1	1	1	1	0	1	1	1	0	1	0	1	1	0	1	1	1
1265	4	3	1	1	1	1	1	1	1	1	1	1	1	1	1	1	1	1	1	1	1	1	1	0	1	1	1
1266	4	3	1	1	1	1	1	1	1	1	1	1	1	1	1	0	1	1	1	1	1	1	1	1	1	1	1
1267	4	3	1	1	1	1	1	1	1	1	1	1	1	1	0	1	1	1	1	1	1	1	0	1	1	1	1
1268	4	3	1	1	1	1	1	1	0	1	1	1	1	1	0	0	1	1	0	1	1	0	0	0	0	1	0
1269	4	3	1	1	1	1	1	1	0	1	1	1	1	1	0	1	1	1	1	1	1	0	1	0	1	1	1
1270	4	3	1	1	1	1	1	1	0	1	1	1	1	1	0	0	1	1	1	1	1	0	1	0	1	1	1
1271	4	3	1	1	1	1	1	1	1	1	0	1	0	1	1	1	1	1	1	1	0	1	1	1	1	0	1
1272	4	3	1	1	1	1	1	1	0	1	1	1	1	1	0	0	1	1	1	1	1	0	1	1	1	1	1
1274	4	3	1	1	1	1	0	0	0	0	1	1	1	1	1	1	1	1	1	1	1	1	1	0	1	1	0
1275	4	3	1	1	1	1	1	1	0	1	1	1	0	1	1	1	1	1	1	1	1	1	1	0	1	1	1
1277	4	3	1	1	1	1	1	1	1	1	1	1	0	1	0	0	1	1	1	1	1	0	1	1	0	0	0
1278	4	3	1	1	0	1	1	1	1	1	1	1	0	1	0	0	1	1	1	1	1	0	0	0	0	1	0
1279	4	3	1	1	1	1	1	1	1	1	1	1	1	1	1	1	1	1	1	1	1	1	1	1	1	1	1
1281	4	3	1	1	1	1	1	1	0	1	1	1	0	1	0	0	1	1	1	1	1	1	1	0	0	1	1
1284	4	3	1	1	1	1	1	1	1	1	1	1	1	1	0	0	1	1	1	1	1	1	1	1	1	1	1
1285	4	3	1	1	1	1	0	1	0	1	1	1	1	1	0	0	1	1	1	1	1	0	0	0	1	0	0
1286	4	3	1	1	1	1	1	1	0	1	1	1	0	1	1	0	1	1	1	1	1	0	0	0	0	1	0
1289	4	3	1	1	1	1	1	1	1	1	1	1	0	0	1	0	1	1	1	1	1	1	1	1	1	1	1
1290	4	3	1	1	1	1	1	1	0	1	1	1	1	0	1	1	1	1	1	1	1	0	0	1	1	1	1
1291	4	3	1	1	1	1	1	1	0	1	1	1	1	1	0	1	1	1	0	1	0	0	0	0	1	1	1
1292	4	3	1	1	1	1	1	1	0	1	1	1	1	1	0	1	1	1	0	1	0	0	0	0	1	1	1
1293	4	3	1	1	1	1	1	1	0	0	0	0	0	0	0	0	1	1	0	1	0	0	0	0	0	0	0
1294	4	3	1	1	1	1	1	1	0	1	1	1	1	0	0	1	1	1	1	1	1	0	1	0	0	1	0
1295	4	3	1	1	1	1	1	1	0	1	1	1	1	1	1	1	1	1	1	1	1	0	0	0	0	1	1
1296	4	3	1	1	1	1	1	1	0	1	1	1	0	1	0	0	1	1	0	1	0	0	0	0	0	0	0
1297	4	3	1	1	1	1	1	1	0	1	1	1	1	1	0	0	1	1	1	1	1	1	0	0	0	1	0
1298	4	3	1	1	1	1	0	1	0	1	1	1	0	0	0	0	1	1	0	1	0	0	0	0	0	1	0
1299	4	3	1	1	1	1	1	1	0	1	0	0	0	0	0	0	1	1	0	0	0	0	0	0	0	0	0
1300	4	3	1	1	1	1	1	1	0	1	1	1	1	1	0	1	1	1	1	1	1	1	0	0	0	1	0
1301	4	3	1	1	1	1	1	1	0	1	1	1	1	1	0	0	1	1	0	1	0	0	0	0	0	1	0
1302	4	3	1	1	1	1	1	1	0	1	1	1	1	1	1	1	1	1	0	1	0	1	1	1	1	1	1
1303	4	3	1	1	1	1	1	1	1	1	1	1	1	1	1	1	1	1	0	1	1	0	1	0	1	1	1
1304	4	3	1	1	1	1	1	1	0	0	1	1	0	0	0	0	1	1	0	1	1	0	0	0	0	0	0
1305	4	3	1	1	1	1	1	1	0	1	1	1	1	1	0	0	1	1	0	1	0	0	1	0	1	1	1
1306	4	3	1	1	1	1	0	0	0	1	0	1	0	1	0	0	1	1	1	0	1	0	0	0	0	0	0
1307	4	3	1	1	1	1	1	1	0	1	1	1	0	1	0	0	1	1	1	1	0	0	0	0	0	0	1
1309	4	3	1	1	1	1	1	1	1	1	1	1	1	0	0	0	1	1	0	1	0	0	1	0	1	1	0
1310	4	3	1	1	1	1	1	1	1	1	1	1	0	0	0	0	1	1	1	1	1	0	1	0	0	1	1
1313	4	3	1	1	1	1	1	1	1	1	1	1	1	1	0	1	1	1	1	1	1	1	1	1	1	1	1
1314	4	3	1	1	1	1	1	1	0	1	1	1	1	0	0	0	1	1	1	0	1	0	0	0	0	1	0
1317	4	3	1	1	1	1	1	1	0	1	1	1	0	0	0	0	1	1	1	1	1	1	0	0	0	0	0
1318	4	3	1	1	1	1	1	1	0	1	1	1	0	1	0	0	1	1	1	1	1	1	0	0	1	1	0
1319	4	3	1	1	1	1	1	1	1	1	1	1	1	1	0	0	1	1	1	1	1	1	1	1	1	1	1
1320	4	3	1	1	1	1	1	1	0	1	0	0	0	0	0	0	1	1	0	0	0	0	0	0	0	0	0
1321	4	3	1	1	1	1	1	1	0	1	1	1	0	0	0	0	1	1	0	1	1	1	0	0	1	1	0
1324	2	1	0	1	1	1	1	1	1	1	1	1	0	1	1	1	1	1	0	1	0	1	1	1	1	1	0
1325	2	1	0	0	1	1	0	0	0	0	1	1	0	1	0	0	1	1	1	1	0	0	0	0	0	0	0
1328	2	1	0	0	1	1	0	1	0	1	1	1	1	1	1	1	1	1	1	1	1	0	1	0	0	1	1
1329	2	1	0	1	1	1	1	0	0	1	1	0	1	1	0	0	1	1	0	1	0	0	0	0	1	0	1
1330	2	1	0	1	1	1	1	1	0	1	1	1	0	1	0	0	1	1	0	1	0	0	0	0	0	0	0
1331	2	1	0	0	0	0	0	0	0	1	1	1	0	1	0	0	1	1	0	1	0	0	0	0	0	0	0
1332	2	1	0	1	1	1	1	1	0	1	1	1	1	1	0	0	1	1	0	1	1	0	0	0	0	1	1
1336	2	1	0	1	1	1	1	1	0	1	1	1	1	1	1	1	1	1	1	1	1	1	1	1	1	0	1
1337	2	1	0	1	1	1	1	1	0	1	1	1	1	1	0	0	1	1	0	1	0	1	1	0	1	1	1
1338	2	1	0	0	1	1	1	1	1	1	1	1	1	1	1	1	1	1	0	0	1	1	1	0	1	0	0
1339	2	1	0	1	1	1	1	1	1	1	1	1	1	1	1	1	1	1	1	1	1	1	1	1	1	0	1
1341	2	1	0	0	1	1	1	1	1	1	1	1	1	1	0	1	1	1	0	1	0	1	1	0	1	1	1
1342	2	1	0	1	1	1	1	1	0	1	1	1	0	0	0	0	1	1	1	0	1	0	1	0	1	0	0
1343	2	1	0	1	1	1	1	1	0	1	1	1	0	1	1	1	1	1	0	1	0	0	1	0	0	1	0
1344	2	1	0	1	1	1	0	0	0	0	0	1	0	0	0	0	1	1	1	1	1	0	0	0	0	1	1
1345	2	1	0	1	1	1	1	1	1	1	1	1	1	1	1	1	1	1	1	1	1	1	1	0	1	1	1
1346	2	1	0	0	1	1	1	1	0	1	1	1	0	1	0	0	1	1	1	1	1	1	0	1	0	1	1
1347	2	1	0	1	1	1	1	1	1	1	1	1	1	1	0	0	1	1	0	1	0	0	0	0	1	1	1
1348	2	1	0	0	0	0	1	0	0	1	1	1	0	1	0	0	1	1	0	1	0	0	0	0	0	0	0
1349	2	1	0	0	0	0	0	0	0	0	0	0	0	0	0	0	1	1	0	1	0	0	0	0	0	0	0
1350	2	1	0	0	1	1	0	1	1	0	0	1	0	0	1	0	1	1	1	0	1	0	0	1	0	1	1
1351	2	1	0	1	1	1	1	1	0	1	1	1	1	1	0	1	1	1	1	1	1	1	1	0	0	0	0
1352	2	1	0	1	0	1	1	1	1	1	1	1	1	1	1	1	1	1	0	1	0	1	1	1	1	1	0
1353	2	1	0	1	1	1	0	0	0	1	1	1	0	1	0	0	1	1	0	1	1	0	0	0	0	1	0
1354	2	1	0	0	1	1	1	0	0	1	1	1	0	1	0	1	1	1	0	1	1	0	1	0	1	0	0
1355	2	1	0	1	1	1	1	1	1	1	1	1	0	0	1	1	1	1	1	1	1	1	1	0	0	1	1
1356	2	1	0	1	1	1	1	1	0	1	1	1	0	1	1	0	1	1	0	1	1	0	1	0	0	1	1
1357	2	1	0	1	1	1	1	1	1	1	0	1	0	1	1	1	1	1	1	1	1	1	1	0	1	1	0
1358	2	1	0	0	1	1	1	1	0	1	1	1	1	1	0	0	1	1	0	1	0	0	0	0	0	0	0
1359	2	1	0	1	1	1	1	1	0	1	1	1	1	1	0	0	1	1	1	1	1	1	1	0	0	1	1
1360	2	1	0	1	1	1	1	1	0	1	0	1	0	1	0	0	1	1	1	1	1	0	1	0	1	1	0
1361	2	1	0	0	1	1	1	1	0	1	1	1	0	1	0	0	1	1	0	1	0	0	1	0	1	0	0
1362	2	1	0	0	1	1	0	0	0	0	1	1	0	1	0	0	1	1	0	1	0	0	0	0	0	0	0
1363	2	1	0	1	1	1	1	1	1	1	1	1	0	0	0	1	1	1	1	1	1	1	1	0	1	1	0
1364	2	1	0	1	1	1	1	1	1	1	1	1	1	1	1	1	1	1	0	1	1	1	0	0	0	1	1
1365	2	1	0	1	1	1	0	1	1	1	0	1	0	1	1	0	1	1	0	1	0	1	0	0	1	0	1
1366	2	1	0	0	1	1	1	1	0	1	1	1	1	1	0	0	1	1	0	1	1	0	0	0	0	1	0
1367	2	1	0	1	1	1	1	1	1	1	1	1	1	0	1	1	1	1	1	1	1	1	1	0	1	1	1
1368	4	3	1	1	1	1	0	0	1	1	1	1	0	0	0	0	1	1	1	1	1	0	0	0	0	0	0
1369	4	3	1	1	1	1	1	1	0	1	1	1	0	1	0	0	1	1	0	1	0	0	0	0	0	1	1
1370	4	3	1	1	1	1	1	1	1	1	1	1	0	1	1	0	1	1	0	1	1	1	1	1	1	1	1
1372	4	3	1	0	1	1	0	0	0	1	1	1	0	0	0	0	1	1	1	1	1	0	1	0	0	1	1
1373	4	3	1	1	1	1	0	0	0	1	1	1	0	0	0	0	1	1	1	1	1	1	1	0	1	1	0
1374	4	3	1	1	1	1	1	1	1	1	1	1	0	0	1	1	1	1	1	1	1	0	0	0	0	0	1
1375	4	3	1	0	1	1	1	1	1	0	1	1	1	1	0	0	1	1	1	1	0	1	0	0	0	1	0
1376	4	3	1	1	1	1	1	1	0	1	1	1	1	1	0	1	1	1	0	1	1	1	1	0	1	1	1
1377	4	3	1	0	1	1	0	0	0	1	1	1	1	1	0	0	1	1	1	1	1	1	1	1	1	1	0
1379	4	3	1	1	1	1	1	1	1	1	1	1	0	1	1	1	1	1	1	1	1	1	1	0	1	1	1
1380	4	3	1	1	1	1	1	1	0	1	1	1	1	1	0	0	1	1	0	1	0	0	0	0	1	1	1
1381	4	3	1	1	1	1	1	1	1	1	1	1	1	1	1	1	1	1	1	0	1	1	1	1	0	0	1
1382	4	3	1	1	1	1	1	1	0	1	1	1	1	1	0	0	1	1	0	1	0	0	1	1	0	1	1
1383	4	3	1	0	1	1	0	1	0	1	0	1	0	0	0	0	1	1	0	0	0	0	1	1	1	1	0
1385	4	3	1	1	1	1	1	1	0	1	1	1	1	1	0	0	1	1	0	1	0	1	1	0	1	1	0
1386	4	3	1	1	1	0	1	1	1	1	1	1	1	1	1	1	1	1	1	1	1	0	0	0	0	1	1
1388	4	3	1	1	0	0	1	1	0	1	1	1	0	0	0	0	0	1	0	1	0	0	0	0	1	0	0
1389	4	3	1	1	1	1	1	1	0	1	1	1	1	1	1	1	1	1	1	1	1	1	0	0	1	1	1
1390	4	3	1	1	1	1	1	1	1	1	1	1	0	0	1	0	1	1	1	0	1	1	0	0	1	1	0
1391	4	3	1	0	1	0	1	1	1	1	0	1	0	0	0	0	1	1	1	0	0	0	0	1	1	1	0
1392	4	3	1	1	1	1	1	1	1	1	1	1	1	1	0	1	1	1	1	1	1	1	1	0	1	1	1
1393	4	3	1	1	1	1	1	1	1	1	1	1	1	1	1	1	1	1	0	1	1	0	1	0	1	1	1
1394	4	3	1	0	1	1	0	0	0	1	1	1	1	0	0	0	1	1	0	1	0	0	0	0	0	1	0
1395	4	3	1	1	1	1	1	1	0	1	1	1	1	1	1	1	1	1	0	1	0	1	1	0	1	0	1
1396	4	3	1	1	1	1	1	1	1	1	1	1	1	1	1	0	1	1	1	1	1	0	0	0	1	1	0
1397	4	3	1	1	1	1	1	1	1	1	1	1	1	1	0	0	1	1	1	1	0	0	0	0	0	1	0
1398	4	3	1	1	1	1	0	0	0	1	1	1	0	0	1	0	1	1	1	1	1	1	1	0	1	0	0
1399	4	3	1	0	1	0	1	1	0	1	1	1	0	0	0	1	1	1	1	0	1	1	0	0	0	0	0
1400	4	3	1	1	1	1	0	1	0	0	1	1	0	0	1	0	1	1	0	1	0	0	0	0	0	1	1
1401	4	3	1	1	1	1	1	1	0	1	1	1	1	1	0	0	1	1	0	1	1	1	0	0	1	1	0
1402	4	3	1	1	1	1	1	0	1	1	1	1	1	1	1	1	1	1	1	0	1	1	1	0	1	0	0
1403	4	3	1	1	1	1	1	1	1	1	1	1	1	0	0	0	1	1	0	1	0	1	0	0	0	1	0
1404	4	3	1	1	1	1	1	1	0	1	1	1	1	1	0	0	1	1	1	1	1	0	0	0	0	1	0
1405	4	3	1	1	1	1	1	1	0	0	1	1	0	1	0	0	1	1	1	1	1	0	0	0	0	0	0
1406	4	3	1	1	1	1	1	1	0	1	1	1	1	1	0	0	1	1	0	0	1	0	0	0	1	1	0
1407	4	3	1	1	1	1	1	1	1	1	1	1	1	0	0	1	1	1	1	0	1	1	1	0	1	1	0
1408	4	3	1	0	1	0	1	1	1	1	1	0	1	1	0	0	1	1	0	1	1	0	0	0	1	1	1
1409	4	3	1	1	1	1	1	1	0	1	1	1	0	1	0	0	1	1	0	1	0	0	0	0	0	0	0
1410	4	3	1	0	1	1	1	0	1	1	1	1	1	1	1	0	1	1	1	1	1	1	1	0	0	1	0
1411	4	3	1	1	1	1	1	1	0	1	1	1	0	0	1	1	1	1	1	1	1	1	1	1	1	1	0
1412	4	3	1	1	1	1	1	1	0	1	1	1	0	1	0	0	1	1	0	1	0	0	0	0	1	0	0
1413	4	3	1	0	1	1	1	1	0	1	1	1	0	1	0	0	1	1	1	1	0	0	0	0	0	1	0
1414	4	3	1	1	1	1	1	1	1	1	1	1	1	1	1	0	1	1	1	1	1	1	1	0	1	1	0
1415	4	3	1	1	1	1	1	1	0	1	1	1	1	1	0	0	1	1	0	0	0	0	0	0	1	0	0
1416	4	3	1	1	1	1	1	1	1	1	1	1	0	1	1	0	1	1	1	1	1	1	1	0	1	1	0
1417	4	3	1	1	1	1	1	1	1	1	1	1	1	1	1	1	1	1	1	1	1	1	1	1	1	1	1
1418	4	3	1	1	1	1	1	1	0	1	1	1	0	1	0	0	1	1	1	1	0	0	0	0	1	1	0
1419	4	3	1	1	1	1	1	1	0	1	1	1	1	1	0	0	1	1	1	1	1	1	1	0	0	1	1
1420	4	3	1	0	1	1	1	1	1	1	1	1	1	0	1	1	1	1	1	1	1	1	1	1	1	1	1
1421	4	3	1	1	1	1	1	1	0	1	1	1	1	1	0	0	1	1	1	1	1	1	1	0	1	1	0
1422	4	3	1	1	1	1	1	1	1	1	1	1	0	1	0	0	1	1	1	1	1	1	1	0	0	0	0
1423	4	3	1	0	1	1	1	1	0	1	0	1	1	0	0	0	1	1	0	1	1	0	1	0	0	0	0
1424	4	3	1	1	1	1	1	1	0	1	1	1	1	1	0	0	1	1	0	1	0	0	0	0	0	0	0
1425	4	3	1	1	1	1	1	1	0	1	0	1	1	1	1	0	1	1	0	1	1	1	1	0	0	1	0
1426	4	3	1	0	1	1	1	0	0	1	1	1	0	1	0	0	1	1	1	1	1	0	0	0	0	1	0
1427	4	3	1	1	1	1	1	1	0	1	1	1	1	1	0	0	1	1	0	1	1	0	1	0	1	1	1
1428	4	3	1	0	1	1	0	1	1	1	1	1	0	1	0	0	1	1	0	0	1	0	0	0	0	0	1
1429	4	3	1	1	1	1	0	0	0	1	1	1	0	1	0	1	1	1	1	1	1	0	1	0	0	0	0
1430	4	3	1	0	1	1	1	1	1	1	1	1	0	1	0	0	1	1	1	0	1	0	1	0	1	0	1
1431	4	3	1	1	1	1	1	1	0	1	1	1	1	1	0	0	1	1	1	1	1	0	1	0	1	1	1
1432	4	3	1	1	1	1	0	1	0	1	1	1	0	1	0	1	1	1	1	1	1	0	0	0	0	1	0
1434	4	3	1	1	1	1	1	1	0	0	1	1	0	1	0	0	1	1	1	1	0	0	0	0	0	1	0
1435	4	3	1	1	1	1	1	1	0	1	1	1	1	1	0	0	1	1	0	1	0	0	1	1	1	1	0
1436	4	3	1	0	1	1	1	1	0	1	1	1	0	0	1	0	1	1	0	1	0	0	0	1	1	1	0
1437	4	3	1	0	1	1	0	1	1	1	1	1	0	1	0	0	1	1	0	1	0	1	1	1	1	1	0
1438	4	3	1	1	1	1	1	1	1	1	1	1	1	1	0	1	1	1	1	1	1	1	1	1	1	1	1
1439	4	3	1	0	1	1	0	1	0	0	0	1	0	0	0	0	1	1	0	1	0	0	0	0	0	1	0
1440	4	3	1	1	1	1	1	1	1	1	1	1	1	1	1	1	1	1	1	1	1	1	1	0	1	1	1
1441	4	3	1	1	1	1	1	1	0	1	1	1	1	1	0	0	1	1	0	0	1	1	0	0	0	0	0
1442	4	3	1	1	1	1	1	1	0	1	1	1	1	1	0	0	1	1	1	1	1	1	1	1	1	1	1
1447	4	3	1	1	1	1	1	1	0	0	0	0	0	0	0	0	1	1	1	1	1	1	0	0	0	0	0
1448	4	3	1	1	1	1	0	0	1	1	1	1	0	1	0	0	1	1	1	1	1	1	1	0	1	0	0
1449	4	3	1	1	1	1	1	1	0	1	1	1	1	1	0	1	1	1	1	1	1	1	1	1	1	1	1
1450	4	3	1	1	1	1	1	1	0	1	1	1	1	1	0	0	1	1	1	1	1	1	1	0	1	1	0
1451	4	3	1	1	1	1	1	1	1	1	1	1	1	1	1	1	1	1	1	1	1	0	1	1	1	1	0
1452	4	3	1	1	1	1	0	1	0	0	0	1	0	1	0	0	1	1	1	1	0	0	0	0	1	0	0
1453	4	3	1	0	1	1	0	1	0	1	0	1	0	1	0	0	1	1	1	0	1	1	1	1	0	1	1
1456	4	3	1	1	1	1	1	1	0	1	1	1	1	1	0	0	1	1	1	1	0	1	1	1	1	1	1
1457	4	3	1	1	1	1	1	1	0	1	1	1	0	1	0	0	1	1	1	1	0	0	0	0	0	1	1
1458	4	3	1	1	1	1	1	1	0	1	1	1	0	1	0	0	1	1	0	1	0	0	1	0	0	1	0
1459	4	3	1	1	1	1	1	1	0	1	1	1	1	1	0	0	1	1	1	1	1	0	1	0	1	1	1
1460	4	3	1	0	1	1	1	0	0	1	1	1	0	0	0	0	1	1	0	1	0	0	0	0	1	1	1
1461	4	3	1	1	1	1	1	1	1	0	1	1	0	1	1	1	1	1	0	1	0	0	0	0	0	1	0
1462	4	3	1	1	1	1	1	1	0	1	0	1	0	1	0	0	1	1	0	1	1	1	0	0	0	1	0
1463	4	3	1	0	1	1	1	1	1	1	1	0	0	1	0	0	1	1	1	0	1	1	1	0	0	1	0
1464	4	3	1	0	1	1	1	1	0	0	1	1	0	0	0	0	1	1	0	0	0	0	1	0	0	1	0
1465	4	3	1	1	1	1	1	1	0	0	0	1	0	0	0	0	1	1	0	1	0	1	0	0	0	1	1
1466	4	3	1	1	1	1	1	1	0	1	1	1	1	1	0	0	1	1	1	1	0	1	1	0	1	0	1
1470	4	3	1	0	1	1	1	1	0	1	1	1	0	0	0	1	1	1	0	1	0	0	0	0	0	0	0
1471	4	3	1	1	1	1	0	0	0	1	1	1	0	0	1	1	1	1	0	1	0	0	0	0	0	0	0
1475	4	3	1	1	1	1	1	1	0	1	1	1	1	1	0	1	1	1	0	1	0	0	0	0	1	1	1
1476	4	3	1	1	1	1	1	1	1	1	1	1	1	1	1	0	1	1	1	1	1	1	1	0	1	1	1
1478	4	3	1	1	1	1	1	1	0	1	1	1	1	1	0	1	1	1	0	1	1	1	1	1	0	1	1
1479	4	3	1	1	1	1	1	1	0	1	1	1	1	1	0	0	1	1	0	1	0	0	1	0	1	1	0
1480	4	3	1	1	1	1	1	1	0	0	1	1	1	0	1	0	1	1	0	1	0	0	0	0	1	0	0
1484	4	3	1	1	1	1	0	1	1	1	1	1	0	1	0	1	1	1	0	0	0	0	1	1	0	1	1
1485	4	3	1	1	1	1	1	1	0	1	1	1	1	1	1	1	1	1	1	0	1	0	0	0	0	1	0
1486	4	3	1	1	1	1	0	0	0	1	1	1	0	1	1	0	1	1	1	0	0	0	0	0	1	1	0
1487	4	3	1	1	1	1	1	1	0	1	1	1	1	1	0	0	1	1	1	1	1	1	1	0	1	1	1
1488	4	3	1	1	1	1	1	1	0	1	1	1	1	1	0	0	1	1	0	1	0	0	0	0	0	1	0
1489	4	3	1	0	1	1	1	1	0	0	1	1	0	1	0	0	1	1	1	0	0	0	0	0	0	1	0
1490	4	3	1	1	1	1	1	1	0	1	0	1	0	0	0	0	1	1	0	0	0	0	0	0	0	0	0
1491	4	3	1	1	1	1	0	1	0	1	1	0	0	1	0	0	1	1	0	1	0	0	1	0	1	1	0
1492	4	3	1	1	1	1	1	1	0	0	0	1	0	0	0	0	1	1	0	1	1	1	1	0	0	0	0
1494	4	3	1	0	1	1	0	1	0	1	0	1	0	0	1	0	1	1	0	1	1	1	1	0	1	0	0
1495	4	3	1	0	1	1	0	0	0	1	1	1	1	1	0	0	1	1	0	1	1	0	1	0	0	0	0
1496	4	3	1	0	1	0	1	1	0	1	1	0	0	1	0	1	1	1	1	0	1	0	0	0	0	1	0
1497	4	3	1	0	1	1	1	1	1	1	1	1	1	1	1	1	1	1	1	1	1	0	1	0	1	1	1
1498	4	3	1	1	1	1	1	1	0	1	1	1	1	1	0	0	1	1	0	1	1	1	1	0	1	1	1
1499	4	3	1	1	1	1	1	1	0	1	1	1	0	1	0	0	1	1	1	0	1	1	1	1	1	0	0
1501	4	3	1	1	1	1	1	1	0	1	1	1	0	1	0	0	1	1	0	1	0	0	0	0	0	0	0
1502	4	3	1	1	1	1	1	1	1	1	1	1	0	1	1	1	1	1	1	1	1	1	1	0	1	1	0
1503	4	3	1	1	1	1	1	1	0	1	1	1	1	0	0	0	1	1	0	1	0	1	0	0	0	1	1
1504	4	3	1	1	1	1	1	1	1	1	1	1	1	1	1	1	1	1	1	1	1	1	1	1	1	1	1
1505	4	3	1	0	1	1	0	1	0	1	0	1	0	0	0	0	1	1	1	0	1	0	1	0	0	1	0
1507	4	3	1	0	1	1	0	1	0	1	1	1	1	1	0	0	1	1	0	1	1	0	1	0	0	1	0
1508	4	3	1	1	1	1	1	1	1	1	1	1	1	1	0	1	1	1	1	1	1	1	1	0	1	1	1
1509	4	3	1	1	1	1	0	0	0	1	1	1	1	1	0	0	1	1	0	1	1	0	0	0	1	1	1
1510	4	3	1	1	1	1	0	0	1	1	1	1	1	0	0	0	1	1	0	1	1	0	0	0	1	1	0
1511	4	3	1	1	1	1	1	1	0	1	1	1	1	1	0	0	1	1	0	1	0	0	0	0	1	1	1
1512	4	3	1	1	1	1	1	1	0	1	1	1	0	1	1	0	1	1	1	1	1	1	1	1	1	1	1
1513	4	3	1	1	1	1	1	1	0	1	1	1	1	1	1	1	1	1	1	1	1	1	1	1	1	1	0
1514	4	3	1	0	1	1	0	0	0	1	1	1	1	0	0	0	1	1	1	0	1	1	1	0	1	1	0
1515	4	3	1	1	1	1	1	1	0	1	1	1	1	1	0	0	1	1	0	1	0	1	1	0	1	0	0
1516	4	3	1	1	1	1	1	1	1	1	1	1	0	0	0	1	1	1	0	1	0	0	1	1	1	1	1
1517	4	3	1	1	1	1	1	1	1	1	1	1	1	1	1	1	1	1	0	1	1	1	1	1	1	1	1
1520	4	3	1	1	1	1	1	1	1	1	1	1	1	1	1	1	1	1	1	0	1	1	1	0	0	1	1
1521	4	3	1	1	1	1	0	0	0	1	0	1	1	1	0	0	1	1	0	1	0	0	0	0	0	1	0
1523	4	3	1	1	1	1	1	1	0	1	1	1	1	1	0	0	1	1	0	1	0	1	0	0	0	1	1
1524	4	3	1	1	1	1	1	1	0	1	1	1	1	1	0	0	1	1	1	1	1	1	0	0	1	1	1
1525	4	3	1	1	1	1	1	1	1	1	1	1	1	1	1	1	1	1	0	0	1	0	0	0	0	1	0
1526	4	3	1	1	1	1	1	1	1	1	1	1	1	1	1	1	1	1	1	1	0	0	1	0	0	1	1
1527	4	3	1	1	1	1	0	1	0	0	0	1	0	1	1	0	1	1	1	1	1	0	0	0	0	1	0
1528	4	3	1	1	1	1	1	1	1	1	1	1	1	1	0	0	1	1	1	1	0	1	1	0	1	1	1
1529	4	3	1	1	1	1	1	0	0	1	1	1	0	1	0	0	1	1	0	1	1	1	1	0	0	1	0
1530	4	3	1	1	1	1	1	1	0	1	0	0	1	1	0	0	1	1	1	1	1	0	0	0	1	1	0
1531	4	3	1	1	1	1	1	1	0	0	0	0	0	0	0	0	1	1	0	0	1	0	0	0	0	0	0
1532	4	3	1	1	1	1	1	1	0	1	1	1	1	1	0	0	1	1	0	1	0	1	1	0	0	1	0
1533	4	3	1	1	1	1	1	1	0	1	1	1	1	1	1	1	1	1	0	1	0	0	0	0	1	0	0
1534	4	3	1	0	1	1	1	1	0	1	1	1	1	0	1	1	1	1	0	0	0	0	1	0	1	1	1
1535	4	3	1	1	1	1	1	1	0	1	1	1	1	1	0	0	1	1	0	1	0	1	0	0	1	0	0
1536	4	3	1	0	1	1	0	0	0	1	1	1	0	0	0	0	1	1	0	1	0	0	1	0	0	0	0
1537	4	3	1	1	1	1	1	1	0	1	0	1	0	1	0	0	1	1	0	1	0	0	0	0	0	0	0
1538	4	3	1	1	1	1	1	1	0	1	1	1	1	1	0	0	1	1	0	1	0	0	0	0	1	1	1
1539	4	3	1	0	1	1	0	0	1	1	1	1	0	1	1	0	1	1	1	1	0	1	0	0	0	1	0
1540	4	3	1	1	1	1	1	1	0	1	1	1	1	1	1	1	1	1	0	0	0	0	1	0	1	1	0
1542	4	3	1	1	1	1	1	1	0	1	1	1	1	0	0	1	1	1	0	1	0	1	1	0	1	1	0
1543	4	3	1	0	1	1	0	0	0	1	1	1	0	1	0	0	1	1	1	1	1	0	0	0	0	1	0
1544	4	3	1	1	1	1	0	0	0	1	1	1	1	1	0	0	1	1	1	1	1	1	0	0	1	0	0
1545	4	3	1	1	1	1	1	1	1	1	1	1	1	1	1	1	1	1	1	1	1	1	1	1	1	1	0
1546	4	3	1	1	1	1	0	0	1	1	1	1	1	0	0	1	1	1	1	1	1	1	1	0	1	1	0
1547	4	3	1	1	1	1	1	1	0	1	1	1	1	1	0	0	1	1	1	1	1	0	0	0	1	1	0
1548	4	3	1	1	1	1	1	1	1	1	1	1	1	0	1	1	1	1	1	1	1	1	0	1	1	1	0
1549	4	3	1	1	1	1	1	1	0	1	1	1	0	0	0	0	1	1	1	1	1	1	0	0	1	1	1
1550	4	3	1	1	1	1	1	1	0	1	1	1	1	1	0	0	1	1	0	1	0	1	1	1	0	1	1
1551	4	3	1	1	1	1	1	1	0	1	0	1	0	0	1	0	1	1	1	1	1	1	0	1	1	1	0
1552	4	3	1	1	1	1	1	1	1	1	1	1	1	1	1	0	1	1	0	1	0	1	1	1	1	1	1
1553	4	3	1	1	1	1	1	1	0	1	1	1	1	0	0	0	1	1	0	1	0	0	1	0	0	0	0
1554	4	3	1	1	1	1	1	1	0	1	1	1	1	0	0	0	1	1	1	1	1	0	1	0	0	0	0
1555	4	3	1	1	1	1	1	1	0	1	1	1	1	0	1	0	1	1	1	1	1	0	0	1	1	1	1
1556	4	3	1	1	1	1	1	1	0	1	1	1	0	1	0	0	1	1	0	1	0	0	0	0	0	0	0
1557	4	3	1	1	1	1	1	1	0	1	1	1	0	1	0	0	1	1	1	0	1	0	1	0	1	0	0
1558	4	3	1	1	1	1	0	1	0	0	0	1	0	0	0	0	1	1	1	1	1	0	1	0	0	1	0
1560	4	3	1	1	1	1	1	1	1	1	1	1	1	1	1	1	1	1	0	0	1	1	1	0	1	1	1
1561	4	3	1	1	1	1	1	1	1	1	1	1	1	1	1	1	1	1	0	0	1	0	0	0	0	0	1
1563	4	3	1	1	1	1	0	1	0	0	0	1	0	1	0	1	1	1	1	0	1	0	0	0	0	0	0
1564	4	3	1	1	1	1	1	0	1	1	1	1	0	0	1	0	1	1	0	1	0	0	0	0	0	1	1
1565	4	3	1	1	1	1	0	0	0	0	0	0	0	0	0	0	1	1	1	0	1	0	0	0	0	1	0
1566	4	3	1	1	1	1	1	0	1	1	1	1	0	1	1	1	1	1	1	1	1	1	0	0	1	1	1
1568	4	3	1	1	1	1	1	1	1	1	1	1	1	1	1	1	1	1	1	1	1	1	1	0	1	1	1
1569	4	3	1	1	1	1	0	0	0	1	1	1	1	1	0	0	1	1	0	1	0	0	0	0	0	0	0
1570	4	3	1	1	1	1	1	1	0	1	1	1	1	0	0	0	1	1	1	1	1	0	0	0	1	1	1
1572	4	3	1	1	1	1	1	1	0	1	0	1	0	1	0	0	1	1	0	0	0	0	0	0	0	1	0
1573	4	3	1	1	1	1	1	1	0	1	1	1	1	1	0	0	1	1	0	1	1	1	1	0	1	1	1
1574	4	3	1	1	1	1	1	1	0	1	1	1	1	0	0	0	1	1	0	1	0	0	0	0	0	0	0
1575	4	3	1	1	1	1	0	1	0	1	1	1	1	1	1	0	1	1	1	1	1	1	1	1	1	0	0
1576	4	3	1	1	1	1	1	1	0	1	1	1	1	1	0	0	1	1	0	1	1	0	0	0	0	1	0
1577	4	3	1	0	1	1	1	1	0	1	1	1	0	1	0	0	1	1	0	0	0	0	0	0	0	0	0
1578	4	3	1	1	1	1	0	0	1	0	0	1	1	1	0	0	1	0	0	0	0	0	0	0	0	0	0
1579	4	3	1	1	1	1	1	0	0	1	0	1	0	1	0	0	1	1	1	1	0	0	0	0	0	1	0
1580	4	3	1	0	0	1	1	1	0	1	0	1	1	0	1	0	1	0	0	1	0	0	0	0	1	1	1
1582	4	3	1	0	1	1	1	1	0	1	1	1	0	1	0	0	1	1	0	0	1	0	0	0	0	0	0
1584	4	3	1	0	1	1	0	1	0	1	0	1	0	1	0	0	1	1	0	1	0	0	0	0	0	0	0
1585	4	3	1	1	1	1	1	1	1	1	1	1	1	1	0	1	1	1	0	1	1	0	1	1	0	1	1
1586	4	3	1	1	1	1	1	1	1	1	0	1	1	1	1	1	1	1	0	1	0	0	1	1	1	1	1
1587	4	3	1	1	1	1	1	1	0	1	1	1	1	1	0	0	1	1	0	1	0	0	0	0	0	0	0
1588	4	3	1	1	1	1	1	1	0	1	1	1	0	1	0	0	1	1	0	1	0	0	1	0	0	1	0
1589	4	3	1	1	1	1	0	1	1	1	0	1	1	1	1	1	1	1	1	1	1	1	1	0	1	1	0
1591	4	3	1	1	1	1	1	1	0	1	1	1	0	1	0	0	1	1	0	1	0	0	0	0	0	1	0
1592	4	3	1	1	1	1	1	1	0	1	0	1	1	1	0	0	1	1	1	1	0	0	0	0	0	1	0
1593	4	3	1	1	1	1	1	1	0	1	1	1	0	1	0	0	1	1	0	1	1	1	0	0	1	1	0
1594	4	3	1	0	1	0	0	1	0	0	0	0	0	0	0	0	1	1	0	1	0	0	0	0	0	0	0
1596	4	3	1	1	1	1	1	1	0	1	1	1	0	1	0	0	1	1	0	1	0	1	1	1	1	1	1
1597	4	3	1	1	1	1	0	1	0	1	1	1	0	1	0	0	1	1	1	1	0	0	0	0	1	1	1
1598	4	3	1	1	1	1	0	1	0	1	1	1	0	1	0	0	1	1	0	1	1	0	0	0	0	0	0
1600	4	3	1	0	1	1	0	0	0	1	0	0	0	0	0	0	1	1	1	1	1	0	1	0	1	0	1
1601	4	3	1	1	1	1	1	1	0	1	1	1	0	1	1	0	1	1	1	1	1	1	0	0	0	0	0
1603	4	3	1	1	1	1	0	1	0	1	0	1	0	1	0	0	1	1	1	1	1	0	0	0	0	0	0
1604	4	3	1	1	1	1	1	1	1	1	1	1	1	1	0	0	1	1	1	1	1	1	1	0	1	1	1
1605	4	3	1	1	1	1	1	1	0	1	1	1	1	1	0	0	1	1	0	1	0	0	1	0	1	1	0
1606	4	3	1	0	1	1	1	0	1	0	1	1	0	1	0	0	1	1	0	1	0	0	0	0	0	1	0
1607	4	3	1	1	1	1	1	1	0	0	0	1	0	0	0	0	1	1	0	1	0	0	1	1	1	1	1
1608	4	3	1	1	1	1	0	0	1	1	1	0	0	1	0	0	1	1	1	0	1	0	0	0	0	1	0
1609	4	3	1	0	1	1	0	1	0	1	0	1	0	1	0	0	1	1	0	1	1	0	1	0	0	0	0
1610	4	3	1	0	1	1	0	1	0	1	1	1	0	1	0	0	1	1	1	1	1	1	0	0	1	1	0
1611	4	3	1	1	1	1	1	1	1	1	1	1	0	1	1	1	1	1	1	1	1	1	1	0	0	1	0
1612	4	3	1	1	1	1	0	0	0	1	1	1	1	1	1	0	1	1	1	1	1	0	1	0	0	0	0
1613	4	3	1	1	0	1	0	1	0	0	0	0	0	1	0	0	1	1	1	0	0	0	0	0	0	0	0
1614	4	3	1	1	1	1	1	1	1	1	1	1	1	1	1	1	1	1	0	1	1	1	1	0	1	1	1
1616	4	3	1	0	1	1	1	0	1	1	1	1	0	0	0	0	1	1	1	0	1	0	1	0	0	0	1
1617	4	3	1	0	0	1	1	0	1	0	0	1	0	0	0	0	1	1	1	1	1	0	0	0	0	1	0
1618	4	3	1	1	1	1	1	1	0	1	1	1	1	1	0	0	1	1	0	1	0	0	1	0	0	1	1
1619	4	3	1	1	1	1	1	1	0	1	1	1	0	0	1	0	1	1	0	0	0	0	0	0	0	0	0
1621	4	3	1	1	1	1	1	1	0	1	1	1	1	0	0	0	1	1	1	1	1	1	1	1	0	1	1
1622	4	3	1	1	1	1	1	1	0	1	0	1	0	1	1	1	1	1	0	1	0	1	0	0	1	1	0
1623	4	3	1	1	1	1	1	1	0	0	1	1	1	1	0	0	1	1	1	1	1	1	1	0	1	1	1
1624	4	3	1	0	1	1	1	1	0	1	1	1	1	1	1	1	1	1	1	1	1	0	0	0	0	1	0
1626	4	3	1	1	1	1	1	1	0	1	1	1	0	1	0	0	1	1	0	0	1	1	0	0	0	1	0
1628	4	3	1	1	1	1	1	1	0	0	0	1	0	0	0	0	1	1	0	1	0	0	0	0	0	1	0
1629	4	3	1	1	1	1	0	1	0	1	1	1	1	0	0	0	1	1	0	1	0	0	0	0	0	0	0
1630	4	3	1	1	1	1	1	1	0	1	1	1	0	1	0	0	1	1	1	0	1	0	1	0	0	0	0
1631	4	3	1	1	1	1	1	1	0	0	1	1	0	1	1	0	1	1	1	1	1	0	0	0	0	1	1
1632	4	3	1	1	1	1	1	1	0	1	1	1	1	1	0	0	1	1	0	1	1	0	0	0	0	1	1
1634	4	3	1	1	1	1	1	1	0	1	1	1	0	0	1	1	1	1	1	1	1	1	0	0	0	0	1
1635	4	3	1	1	1	1	1	1	0	1	1	1	1	1	0	0	1	1	0	1	0	1	0	0	0	1	0
1636	4	3	1	0	1	1	1	1	0	1	1	1	0	0	1	1	1	1	1	1	0	0	0	1	1	1	0
1637	4	3	1	1	1	1	1	1	0	1	1	1	0	0	1	0	1	1	1	1	0	0	0	1	1	1	0
1639	2	1	0	0	1	1	1	1	0	0	1	1	1	1	0	0	1	1	1	1	1	1	1	1	1	0	1
1641	2	1	0	1	1	1	1	1	0	1	1	1	1	1	0	0	1	1	1	0	1	1	1	1	1	1	0
1643	2	1	0	1	1	1	1	1	0	1	1	1	1	1	1	1	1	1	1	1	1	1	1	0	1	1	0
1644	2	1	0	1	1	1	1	1	1	1	1	1	1	1	1	0	1	1	1	1	0	1	1	1	1	1	1
1645	2	1	0	1	1	1	1	1	0	1	1	1	0	1	0	0	1	1	1	1	1	0	1	0	1	0	0
1646	2	1	0	1	1	1	1	1	1	1	1	1	1	1	1	1	1	1	1	1	1	1	1	0	1	1	1
1647	2	1	0	0	1	1	1	1	0	1	1	1	0	1	0	0	1	1	0	1	0	0	1	0	1	1	0
1649	2	1	0	0	1	1	1	1	0	1	1	1	1	1	0	0	1	1	1	1	1	0	1	0	1	1	1
1650	2	1	0	1	1	1	1	1	1	1	1	1	1	1	1	1	1	1	0	1	1	1	1	0	1	1	0
1651	2	1	0	1	1	1	1	1	0	1	1	1	1	1	0	0	1	1	1	1	1	0	1	0	0	1	1
1653	2	1	0	1	1	1	1	1	0	1	1	1	1	1	0	0	1	1	0	1	1	1	0	0	1	0	1
1655	2	1	0	1	1	1	1	1	1	1	1	1	1	1	1	1	1	1	1	1	1	0	1	0	1	1	1
1656	2	1	0	1	1	1	1	1	1	1	1	1	1	1	0	1	1	1	0	1	0	1	1	0	1	1	1
1658	2	1	0	0	1	1	1	1	1	1	1	1	1	1	1	1	1	1	1	1	1	1	1	0	1	1	0
1659	2	1	0	1	1	1	1	1	0	1	1	1	1	1	0	1	1	1	0	1	1	1	0	0	1	0	0
1661	2	1	0	0	1	1	1	1	0	1	0	1	0	0	1	1	1	1	0	1	0	1	1	1	1	1	0
1669	2	1	0	1	1	1	1	1	0	1	1	1	1	1	0	0	1	1	1	1	1	1	0	0	0	1	1
1670	2	1	0	1	1	1	1	1	1	1	1	1	0	1	1	1	1	1	0	1	1	1	1	0	0	0	0
1671	2	1	0	1	1	1	1	1	0	1	1	1	1	1	1	1	1	1	0	1	0	1	1	1	1	1	1
1672	2	1	0	1	1	1	1	1	1	1	1	1	0	1	1	1	1	1	1	1	1	1	1	1	1	1	0
1673	2	1	0	0	1	1	1	1	0	1	0	1	0	1	1	0	1	1	1	1	1	1	1	1	1	1	1
1674	2	1	0	0	1	1	1	1	0	1	1	1	0	0	0	0	1	1	1	1	1	1	1	1	1	1	1
1676	2	1	0	1	1	1	1	1	0	1	1	0	1	1	0	0	1	1	0	1	0	1	1	0	1	1	0
1677	2	1	0	1	1	1	1	1	0	1	1	1	1	1	0	1	1	1	1	1	1	1	1	0	1	1	1
1678	2	1	0	0	1	1	0	1	1	1	1	1	0	1	1	1	1	1	1	1	1	1	1	1	1	1	0
1679	2	1	0	0	1	1	0	1	1	1	1	1	1	1	1	1	1	1	1	1	1	0	1	0	1	1	1
1680	2	1	0	1	1	1	1	1	0	1	1	1	1	1	1	1	1	1	1	1	1	1	1	1	1	1	0
1681	2	1	0	1	1	1	0	1	1	1	1	1	1	1	0	0	1	1	1	1	1	0	1	0	1	0	0
1682	2	1	0	1	1	1	1	1	0	1	1	1	1	0	0	0	1	1	0	1	0	1	1	1	1	1	1
1683	2	1	0	1	1	1	1	1	0	1	0	1	1	0	1	1	1	1	0	1	1	1	1	1	1	1	1
1685	2	1	0	1	1	1	1	1	1	1	1	1	0	1	0	1	1	1	1	1	1	1	1	0	1	0	1
1686	2	1	0	1	1	1	1	1	0	1	1	1	1	1	1	1	1	1	1	1	1	0	1	1	1	1	0
1687	2	1	0	0	1	1	1	1	0	1	1	1	0	1	0	0	1	1	0	0	0	0	0	0	0	1	1
1688	2	1	0	1	1	1	1	1	1	1	1	1	1	0	1	1	1	1	1	1	1	1	1	0	1	1	1
1690	2	1	0	1	1	1	1	1	0	1	0	1	1	1	0	0	1	1	1	1	1	1	1	1	1	1	0
1691	2	1	0	1	1	1	1	1	0	1	1	1	1	1	1	1	1	1	1	1	1	1	1	0	1	1	0
1692	2	1	0	1	1	1	1	1	0	1	1	1	1	1	0	0	1	1	0	1	0	1	1	0	0	1	1
1693	2	1	0	1	1	1	1	1	1	1	1	1	1	1	1	1	1	1	1	1	1	1	1	0	1	1	1
1694	2	1	0	0	1	1	1	1	1	1	1	1	0	1	1	1	1	1	1	1	1	1	1	0	1	1	0
1696	2	1	0	1	1	1	1	1	1	1	1	1	1	1	0	0	1	1	0	1	0	1	1	0	1	1	0
1697	2	1	0	1	1	0	1	1	1	1	1	1	1	1	1	1	1	1	1	1	1	0	1	0	0	0	0
1698	2	1	0	0	1	1	0	1	1	1	1	1	1	1	1	1	1	1	1	1	1	1	1	1	1	1	0
1699	2	1	0	0	0	1	1	1	1	1	1	1	1	1	1	1	1	1	1	1	1	1	0	0	1	1	0
1700	2	1	0	1	1	1	0	1	0	1	1	1	0	1	1	1	1	1	0	1	1	0	1	0	0	0	0
1701	2	1	0	1	1	1	1	1	0	1	1	1	1	1	1	0	1	1	1	1	1	0	1	0	1	1	1
1702	2	1	0	1	1	1	1	1	0	1	1	1	1	1	1	1	1	1	1	1	1	1	1	0	1	1	0
1703	2	1	0	1	1	1	1	1	0	1	1	1	0	0	1	1	1	1	1	1	0	0	1	1	1	1	1
1704	2	1	0	1	1	1	1	1	1	1	1	1	0	1	0	0	1	1	0	1	1	1	1	0	0	1	1
1705	2	1	0	1	1	1	1	1	0	1	1	1	1	1	0	0	1	1	1	1	1	1	1	0	1	1	1
1706	2	1	0	1	1	1	1	1	0	1	1	1	1	1	0	0	1	1	0	0	1	0	1	0	1	1	0
1707	2	1	0	1	1	1	1	1	0	1	1	1	1	0	1	1	1	1	1	1	1	1	1	1	1	1	1
1708	2	1	0	1	0	1	1	1	1	1	1	1	0	1	1	0	1	1	1	1	1	1	1	0	1	1	1
1709	2	1	0	1	1	1	1	1	0	1	1	1	1	1	0	0	1	1	1	0	1	0	1	0	1	1	0
1710	2	1	0	1	1	1	1	1	0	1	1	1	0	1	0	0	1	1	0	1	0	1	1	1	0	1	0
1711	2	1	0	1	1	1	1	1	0	1	0	0	0	1	1	1	1	1	1	1	1	0	0	0	0	1	1
1712	2	1	0	0	1	1	1	1	1	1	1	1	1	1	0	0	1	1	1	1	1	1	1	0	1	1	0
1713	2	1	0	0	1	1	1	1	0	1	1	1	1	1	0	0	1	1	0	1	1	1	1	0	0	0	0
1714	2	1	0	1	1	1	1	1	1	1	0	1	0	1	0	1	1	1	0	1	1	1	1	0	0	1	0
1715	2	1	0	0	1	1	1	1	0	1	1	1	1	1	0	0	1	1	1	1	1	0	1	0	1	1	1
1716	2	1	0	1	1	1	1	1	0	1	1	1	1	1	0	0	1	1	1	0	1	0	0	0	1	1	0
1717	2	1	0	1	1	1	1	1	0	1	1	1	1	1	1	1	1	1	1	1	0	0	0	0	1	1	1
1718	2	1	0	1	1	1	1	1	1	1	1	1	1	1	1	1	1	1	1	1	1	1	0	0	1	1	0
1719	2	1	0	1	1	1	1	1	0	1	1	1	0	0	0	1	1	1	0	0	0	1	0	1	1	1	0
1722	2	1	0	1	1	1	1	1	0	1	1	1	1	1	0	0	1	1	0	1	0	0	0	0	0	0	0
1723	2	1	0	1	1	1	1	1	0	1	1	1	0	1	0	0	1	1	1	1	1	1	1	0	0	1	0
1724	2	1	0	1	1	1	1	1	0	1	1	1	1	1	0	0	1	1	1	1	1	1	1	0	1	1	1
1726	2	1	0	1	1	1	1	1	0	1	1	1	1	1	1	0	1	1	1	0	1	0	0	0	0	0	1
1727	2	1	0	1	1	1	1	1	0	1	1	1	1	1	1	0	1	1	1	1	1	1	1	0	1	0	1
1728	2	1	0	0	1	1	1	1	0	0	1	1	1	1	0	0	1	1	0	1	1	1	0	0	0	0	0
1730	2	1	0	1	1	1	1	1	0	1	1	1	0	1	0	0	1	1	1	1	0	0	1	0	1	0	1
1731	2	1	0	1	1	1	1	1	0	1	1	1	1	1	0	0	1	1	0	1	1	0	0	0	0	1	0
1732	2	1	0	1	1	1	1	1	0	1	1	1	1	1	0	0	1	1	0	1	0	0	0	0	1	1	1
1733	2	1	0	1	1	1	1	1	1	1	1	1	0	1	0	1	1	1	0	1	0	0	1	1	1	1	0
1734	2	1	0	0	1	1	1	1	0	1	1	1	1	1	1	0	1	1	1	1	0	0	0	0	0	1	0
1735	2	1	0	1	1	1	1	1	1	1	0	1	1	1	1	1	1	1	1	1	1	1	1	0	0	1	1
1736	2	1	0	0	1	1	1	1	0	1	1	1	0	1	1	1	1	1	1	0	1	1	1	1	1	1	1
1737	2	1	0	1	1	1	1	1	0	1	1	1	1	1	1	1	1	1	1	1	1	1	1	0	0	0	1
1738	2	1	0	1	1	1	1	1	1	1	0	1	0	1	0	1	1	1	0	1	0	1	1	0	1	0	0
1739	2	1	0	1	1	1	1	1	0	1	1	1	1	1	0	0	1	1	0	1	0	1	1	0	1	1	1
1740	2	1	0	1	1	1	1	1	0	1	1	1	1	1	1	1	1	1	0	1	0	1	1	1	1	1	0
1741	2	1	0	0	1	1	1	1	0	1	1	1	0	0	1	1	1	1	1	0	1	1	0	0	0	0	0
1742	2	1	0	1	1	1	1	1	0	1	1	1	0	1	1	1	1	1	1	1	1	1	1	0	1	1	1
1743	2	1	0	0	1	1	1	1	1	1	1	1	0	1	0	0	1	1	1	0	1	0	1	0	0	1	0
1744	2	1	0	0	1	1	1	1	0	1	1	1	1	1	0	0	1	1	1	1	1	0	1	0	1	0	0
1745	2	1	0	1	1	1	1	1	0	1	0	1	0	0	0	0	1	1	0	1	0	1	1	1	0	1	0
1746	2	1	0	1	1	1	1	1	0	1	1	1	0	1	1	1	1	1	1	0	1	1	0	0	1	0	0
1747	2	1	0	1	1	1	1	1	0	1	1	1	1	1	1	1	1	1	1	1	0	0	1	1	1	1	1
1748	2	1	0	1	1	1	1	1	0	1	1	1	1	1	0	0	1	1	0	1	0	0	1	0	1	1	1
1749	2	1	0	1	1	1	1	1	0	1	1	1	1	1	0	0	1	1	0	1	0	0	0	0	1	1	1
1750	2	1	0	1	1	1	1	1	1	1	1	1	0	1	1	1	1	1	1	1	1	1	1	0	1	1	1
1751	2	1	0	1	1	1	1	1	1	1	1	1	1	1	1	1	1	1	1	1	1	0	1	0	1	1	1
1752	2	1	0	1	1	1	1	1	0	1	1	1	1	1	0	0	1	1	0	1	1	1	1	1	1	0	0
1753	2	1	0	1	1	1	1	1	0	1	1	1	1	1	0	0	1	1	0	1	1	0	1	0	1	1	0
1754	2	1	0	1	1	1	1	1	0	1	1	1	1	1	0	0	1	1	0	1	1	0	0	0	1	1	0
1755	2	1	0	1	1	1	1	1	0	1	1	1	1	1	1	0	1	1	1	1	1	0	1	0	1	1	0
1756	2	1	0	1	1	1	1	1	0	1	1	1	1	1	1	1	1	1	1	1	1	1	1	1	1	1	1
1757	2	1	0	1	1	1	0	1	0	1	1	1	0	1	0	0	1	1	1	0	1	1	0	0	0	1	1
1758	2	1	0	1	1	1	1	1	0	1	1	1	0	1	1	0	1	1	0	0	0	0	1	0	1	0	0
1760	2	1	0	1	0	1	0	1	0	1	1	1	1	1	0	0	1	1	1	1	1	1	1	1	0	0	0
1761	2	1	0	1	1	1	1	1	0	1	1	1	1	1	0	1	1	1	0	1	0	0	1	0	1	1	0
1762	2	1	0	1	1	1	1	1	1	1	1	1	0	1	1	1	1	1	0	1	0	1	1	0	1	0	1
1763	2	1	0	1	1	1	1	1	0	1	1	1	0	1	1	1	1	1	1	1	1	1	1	0	1	1	0
1764	4	3	1	1	1	1	1	1	0	1	1	1	1	1	0	0	1	1	0	1	0	0	1	1	1	1	1
1765	4	3	1	0	1	1	0	0	0	1	1	1	0	1	0	0	1	1	1	1	1	0	0	0	1	1	1
1767	4	3	1	1	1	1	1	1	0	1	1	1	1	1	1	0	1	1	1	1	1	0	1	1	1	1	1
1768	4	3	1	1	1	1	1	1	0	1	1	1	0	1	1	0	1	1	1	1	0	1	1	0	1	1	1
1769	4	3	1	1	1	0	0	1	0	1	1	1	0	1	0	0	1	1	1	1	1	0	1	0	0	1	0
1770	4	3	1	1	1	1	1	1	0	1	1	1	1	1	0	0	1	1	1	1	0	1	0	1	1	1	1
1771	4	3	1	1	1	1	1	1	0	1	1	1	1	1	0	0	1	1	0	1	0	0	0	0	1	1	1
1773	4	3	1	1	1	1	1	1	0	1	1	1	0	0	0	0	1	1	0	0	1	0	0	0	1	0	1
1775	4	3	1	1	1	1	0	0	0	1	0	1	1	1	0	0	1	1	1	1	1	0	0	0	0	1	0
1776	4	3	1	1	1	1	1	1	0	1	1	1	0	1	1	0	1	1	0	1	0	0	0	0	0	1	0
1777	4	3	1	1	0	0	0	0	0	0	0	0	0	0	0	0	1	1	1	1	0	0	0	0	1	0	0
1778	4	3	1	1	1	1	1	1	0	1	1	1	1	1	0	0	1	1	0	1	0	0	0	0	1	1	0
1779	4	3	1	1	1	1	1	0	0	1	1	1	0	1	0	0	1	1	1	1	1	0	0	0	0	1	1
1780	4	3	1	1	1	1	1	1	0	1	1	1	1	1	0	0	1	1	0	1	0	0	1	0	0	0	0
1781	4	3	1	1	1	1	1	1	0	1	1	1	1	1	1	0	1	1	1	1	1	1	1	0	1	1	1
1782	4	3	1	1	1	1	1	1	1	1	1	1	1	1	0	0	1	1	1	1	1	0	1	1	1	1	1
1783	4	3	1	1	1	1	1	1	0	1	1	1	1	1	0	0	1	1	0	1	0	0	0	0	0	0	0
1784	4	3	1	1	1	1	1	1	1	1	1	1	0	0	1	1	1	1	1	1	0	1	0	0	0	0	0
1785	4	3	1	0	1	1	1	0	0	1	1	1	0	0	0	1	1	1	1	0	0	1	1	0	0	0	0
1786	4	3	1	1	1	0	1	1	0	0	1	1	1	1	1	0	0	1	0	1	1	0	0	0	1	1	1
1787	4	3	1	1	1	1	0	0	0	1	1	1	0	0	0	0	1	1	1	0	1	0	0	0	0	0	0
1788	4	3	1	0	1	0	0	1	1	1	0	1	0	1	0	0	1	1	1	1	1	0	1	0	0	1	0
1789	4	3	1	1	1	1	1	1	0	1	0	1	0	0	1	1	1	1	0	1	1	0	0	0	0	1	1
1790	4	3	1	0	1	1	0	1	0	0	1	1	0	0	0	0	1	1	1	1	1	0	0	0	0	0	0
1791	4	3	1	1	1	1	1	1	0	0	0	1	0	1	0	1	1	1	0	1	1	0	0	0	0	1	1
1792	4	3	1	1	1	1	1	1	0	1	1	1	1	0	0	0	1	1	0	1	0	1	0	0	1	1	0
1793	4	3	1	1	1	1	1	1	0	0	0	1	0	0	0	0	1	1	1	1	0	0	0	0	0	1	0
1794	4	3	1	1	1	1	1	1	0	1	1	1	1	1	1	0	1	1	1	1	1	1	1	1	1	1	1
1795	4	3	1	0	1	1	0	0	1	1	0	0	0	0	1	0	1	1	1	1	1	0	0	0	1	1	1
1796	4	3	1	0	1	1	1	1	1	1	1	1	1	1	0	1	1	1	1	1	1	0	1	0	1	1	1
1797	4	3	1	1	1	1	0	1	0	1	1	1	1	0	1	1	1	1	0	1	1	0	1	1	1	1	0
1799	4	3	1	1	1	1	0	1	0	1	1	0	0	0	0	0	1	1	0	1	0	1	0	0	0	0	0
1800	4	3	1	0	1	1	1	1	0	1	1	1	1	1	0	0	1	1	0	1	1	0	0	0	0	0	0
1801	4	3	1	1	1	0	1	1	0	0	0	1	0	1	0	0	1	1	0	0	1	1	1	0	1	1	1
1802	4	3	1	1	1	1	0	1	1	1	1	1	0	1	0	1	1	1	1	1	1	1	1	1	1	1	1
1803	4	3	1	1	1	1	1	1	0	1	1	1	1	1	0	0	1	1	1	1	1	0	1	0	1	1	1
1804	4	3	1	0	1	1	0	0	0	1	1	1	1	1	0	0	1	1	1	1	1	0	0	1	1	1	0
1805	4	3	1	1	1	1	1	1	0	1	1	1	1	0	1	0	1	1	1	1	1	0	0	0	1	0	0
1806	4	3	1	0	1	1	0	0	0	0	0	1	0	0	0	0	1	1	1	1	0	0	0	0	1	1	0
1808	4	3	1	1	1	1	1	0	0	1	1	1	0	0	1	1	1	1	1	1	1	1	0	0	0	0	0
1809	4	3	1	0	0	0	1	0	0	1	1	1	1	0	0	0	1	1	0	1	1	0	0	0	0	0	0
1810	4	3	1	1	1	1	1	1	1	1	1	1	1	0	1	1	1	1	1	1	1	1	1	0	0	1	0
1811	4	3	1	1	1	1	1	1	0	1	1	1	1	1	0	0	1	1	0	1	0	0	1	0	1	0	0
1812	4	3	1	0	1	1	0	1	1	1	1	1	0	0	0	0	1	1	1	1	0	0	0	0	1	1	1
1813	4	3	1	1	1	1	1	1	0	0	0	1	0	1	0	0	1	1	1	0	0	0	1	0	0	1	0
1814	4	3	1	0	1	1	1	1	0	1	1	1	0	0	0	0	1	1	0	1	1	1	1	1	1	1	1
1815	4	3	1	1	1	1	1	1	0	1	1	1	0	0	0	1	1	1	0	1	0	0	0	0	0	0	0
1816	4	3	1	1	1	1	1	1	0	1	1	1	0	0	0	0	1	1	0	0	0	0	0	0	0	0	0
1817	4	3	1	1	1	1	1	1	0	1	1	1	1	1	0	1	1	1	1	1	1	1	1	1	1	1	1
1818	4	3	1	1	1	1	1	1	1	1	1	1	1	1	1	1	1	1	1	0	0	1	1	1	1	1	1
1819	4	3	1	1	1	1	1	1	1	1	1	1	1	1	1	1	1	1	0	1	1	1	1	1	1	1	1
1820	4	3	1	1	1	1	1	1	1	1	1	1	0	1	1	0	0	1	0	1	1	1	1	0	1	1	0
1822	4	3	1	1	1	1	0	0	0	1	1	1	0	1	1	0	1	1	0	1	1	0	0	0	0	0	0
1823	4	3	1	1	1	1	1	1	0	1	0	1	0	0	0	0	1	1	0	1	0	0	1	0	1	1	1
1824	4	3	1	1	1	1	0	1	1	1	1	1	1	1	1	0	1	1	1	1	1	1	0	1	1	1	1
1825	4	3	1	1	1	1	1	1	0	1	1	1	0	1	0	0	1	1	0	1	1	1	1	0	1	1	0
1826	4	3	1	0	1	1	1	1	0	1	1	1	0	1	0	0	1	1	0	1	0	0	1	0	0	0	0
1827	4	3	1	1	1	1	1	1	1	1	0	1	1	1	0	0	1	1	0	1	0	1	1	1	0	1	1
1828	4	3	1	1	1	1	1	1	0	0	0	0	0	0	0	0	1	1	0	1	0	0	0	0	0	0	0
1829	4	3	1	1	1	1	1	1	0	1	1	1	1	0	1	1	1	1	1	1	0	1	0	1	1	1	1
1830	4	3	1	1	1	1	0	1	0	1	1	1	1	1	0	0	1	1	0	1	0	0	1	0	1	1	0
1831	4	3	1	1	1	1	1	1	0	1	1	1	1	1	1	1	1	1	0	1	1	1	1	1	1	1	1
1832	4	3	1	1	1	1	1	1	1	1	1	1	0	1	1	0	1	1	1	1	1	0	1	0	0	1	1
1833	4	3	1	1	1	1	1	1	0	1	1	1	1	1	0	0	1	1	1	1	1	0	1	0	1	1	1
1834	4	3	1	1	1	1	1	1	1	1	1	1	1	1	1	1	1	1	1	1	1	1	1	1	1	1	1
1835	4	3	1	1	1	1	1	1	0	1	1	1	0	1	0	0	1	1	1	1	1	0	0	0	0	0	0
1836	4	3	1	1	1	1	1	1	0	1	1	1	0	1	0	0	1	1	1	1	1	1	1	0	1	1	0
1837	4	3	1	1	1	1	1	1	1	1	1	1	1	1	0	1	0	1	0	1	0	0	1	0	1	1	1
1838	4	3	1	1	1	1	1	1	0	1	1	1	0	1	1	0	1	1	0	1	0	0	0	0	1	1	0
1839	4	3	1	1	1	1	1	1	0	1	1	1	1	1	0	1	1	1	1	1	1	1	1	1	1	1	1
1840	4	3	1	1	1	1	0	1	1	1	1	0	0	0	1	0	1	1	0	0	1	1	0	0	0	1	0
1841	4	3	1	0	1	0	0	1	1	1	1	1	0	0	0	0	1	1	1	1	1	0	0	0	0	0	0
1842	4	3	1	1	1	1	1	1	1	1	1	1	1	0	0	0	1	1	0	1	0	0	0	0	0	0	0
1843	4	3	1	0	1	1	1	1	0	1	1	1	1	1	1	0	0	1	1	1	1	0	1	0	1	1	0
1844	4	3	1	1	1	1	1	1	1	1	1	1	1	1	1	1	1	1	1	1	1	1	1	1	1	1	1
1845	4	3	1	1	1	1	1	1	1	1	1	1	1	1	1	1	1	1	1	1	1	1	1	1	1	1	1
1846	4	3	1	1	1	1	1	1	1	1	0	1	1	1	0	0	1	1	0	1	1	0	1	0	1	1	0
1847	4	3	1	0	1	0	1	1	1	1	1	1	1	0	1	1	1	1	1	1	1	1	0	0	1	1	1
1848	4	3	1	1	1	1	1	1	0	1	1	1	0	1	1	1	1	1	1	1	0	0	1	1	1	1	1
1849	4	3	1	0	1	1	1	1	1	1	1	1	0	1	0	0	1	1	1	1	0	0	0	0	0	0	1
1851	4	3	1	1	1	1	1	1	1	1	1	1	1	1	1	1	1	1	1	1	1	1	1	0	1	1	0
1853	4	3	1	1	1	1	1	1	0	1	1	1	0	0	0	0	1	1	0	1	0	0	0	0	1	1	0
1855	4	3	1	1	1	1	1	1	0	1	0	1	0	0	0	0	0	1	0	1	0	1	1	0	0	1	1
1856	4	3	1	1	1	1	1	1	1	1	1	1	1	1	1	1	1	1	0	1	0	1	1	1	1	1	1
1857	4	3	1	1	1	1	0	0	1	1	1	1	1	1	1	1	1	1	1	1	1	1	1	0	1	0	0
1858	4	3	1	1	1	1	1	1	1	1	1	1	1	1	1	1	1	1	1	1	0	1	1	0	1	0	1
1859	4	3	1	1	1	1	1	1	1	1	1	1	0	1	1	1	1	1	1	1	1	1	1	1	1	1	1
1860	4	3	1	1	1	1	1	1	1	1	1	1	1	1	0	0	1	1	0	1	0	0	1	1	1	1	0
1861	4	3	1	1	1	1	1	1	1	1	1	1	1	0	1	1	1	1	1	1	1	1	1	1	1	1	1
1862	4	3	1	0	1	1	1	1	1	1	1	1	0	0	0	0	1	1	0	1	1	1	0	0	1	1	1
1863	4	3	1	1	1	1	1	1	1	1	1	1	0	1	0	0	1	1	1	1	1	1	1	1	1	1	0
1864	4	3	1	1	1	1	1	1	0	1	1	1	1	1	0	0	1	1	1	1	1	0	1	0	1	1	1
1865	4	3	1	1	1	1	0	1	0	1	1	1	0	1	0	0	1	1	1	0	0	1	1	0	0	1	1
1866	4	3	1	1	1	1	1	1	0	1	0	1	0	1	1	1	1	1	0	1	0	1	0	0	0	1	1
1867	4	3	1	1	1	1	1	1	0	1	1	1	0	1	1	1	1	1	1	0	1	1	0	1	1	1	1
1868	4	3	1	1	1	1	1	1	0	1	1	1	1	1	0	0	1	1	0	1	0	1	1	1	1	1	1
1869	4	3	1	1	1	1	1	1	1	1	1	1	0	1	1	1	1	1	0	1	0	1	1	0	1	0	1
1870	4	3	1	1	1	1	1	1	1	1	1	1	1	1	1	1	1	1	1	1	1	1	0	1	1	1	1
1871	4	3	1	1	1	1	1	1	1	1	1	1	1	1	1	1	1	1	1	1	0	1	1	1	1	1	1
1872	4	3	1	1	1	1	1	1	0	1	1	1	1	0	0	0	1	1	0	1	0	0	1	0	0	1	1
1873	4	3	1	0	1	1	1	1	1	1	1	1	1	1	0	0	1	1	1	1	1	1	1	1	1	1	0
1874	4	3	1	1	1	1	1	1	1	1	1	1	0	1	1	1	1	1	1	0	1	1	1	1	1	1	1
1875	4	3	1	1	1	1	1	1	1	1	1	1	1	1	0	1	1	1	1	1	0	1	1	0	1	1	1
1876	4	3	1	1	1	1	1	1	0	1	1	1	0	0	1	1	1	1	1	1	1	1	1	1	0	0	0
1877	4	3	1	0	1	1	1	1	0	1	1	1	1	1	1	1	1	1	1	1	1	1	1	1	1	1	1
1878	4	3	1	1	1	1	1	1	1	1	0	0	0	1	0	0	1	1	1	1	0	0	0	1	1	1	1
1879	4	3	1	1	1	1	1	1	1	1	1	1	0	1	1	0	1	1	1	1	1	1	0	1	1	1	1
1881	4	3	1	1	1	1	1	1	0	0	0	1	1	1	0	0	1	1	1	1	1	1	0	1	0	1	1
1882	4	3	1	1	1	1	1	1	1	1	1	1	1	1	1	1	1	1	1	1	1	0	1	1	1	1	1
1883	4	3	1	1	1	1	1	1	1	1	1	1	1	1	1	0	1	1	1	1	1	1	0	1	1	1	1
1884	4	3	1	1	1	1	1	1	0	1	1	1	1	1	1	1	1	1	0	1	0	1	0	0	1	1	1
1885	4	3	1	1	1	1	1	1	0	1	1	1	1	0	0	0	1	1	1	0	1	0	0	0	1	1	1
1886	4	3	1	1	1	1	1	1	0	0	0	1	0	1	0	0	1	1	1	1	1	0	0	1	0	1	0
1888	4	3	1	1	1	1	1	0	1	1	1	1	0	1	1	1	1	1	0	0	0	0	1	0	1	0	0
1889	4	3	1	0	1	1	1	1	0	1	1	1	0	1	0	0	1	1	0	1	0	1	0	0	0	1	0
1890	4	3	1	0	1	1	1	1	1	1	1	1	1	0	0	0	1	1	1	1	1	0	1	0	0	0	1
1891	4	3	1	0	1	0	1	1	0	1	0	1	0	1	0	0	1	1	0	0	1	0	0	0	0	0	1
1896	4	3	1	1	1	1	0	0	1	1	0	1	0	1	0	0	1	1	1	1	1	0	1	0	0	1	1
1897	4	3	1	1	1	1	1	1	0	1	1	1	0	0	0	0	1	1	0	1	0	1	1	0	1	1	1
1898	4	3	1	1	1	1	1	1	1	1	1	1	0	1	1	1	1	1	0	1	0	1	1	0	0	1	1
1900	4	3	1	1	1	1	1	1	1	1	1	1	1	1	0	0	1	1	0	1	0	1	1	1	1	1	1
1901	4	3	1	0	1	1	0	0	0	1	1	1	1	1	0	0	1	1	1	1	1	0	0	0	0	0	0
1902	4	3	1	1	1	1	1	1	1	1	1	1	1	1	1	1	1	1	1	1	1	1	1	1	1	1	1
1904	4	3	1	1	1	1	1	1	0	1	1	1	1	1	0	0	1	1	1	1	0	0	1	0	1	0	1
1906	4	3	1	1	1	1	0	0	0	1	1	0	0	1	0	0	1	1	1	1	1	1	0	1	0	0	0
1907	4	3	1	1	1	1	0	0	0	1	1	1	1	0	1	1	1	1	1	1	1	1	1	0	1	1	1
1908	4	3	1	1	1	1	1	1	1	1	1	1	1	0	0	1	1	1	1	1	1	1	1	0	0	1	0
1909	4	3	1	0	1	1	0	1	0	1	1	1	0	1	0	0	1	1	0	1	0	0	0	0	0	0	0
1910	4	3	1	1	1	1	1	1	0	0	1	1	0	1	0	0	1	1	0	1	0	0	0	0	0	0	0
1911	4	3	1	1	1	1	1	1	0	1	1	1	0	0	0	0	1	1	0	1	1	1	1	0	0	1	0
1912	4	3	1	1	1	1	1	1	0	1	1	0	1	1	0	0	1	1	0	1	1	1	0	0	1	1	0
1914	4	3	1	1	1	1	1	1	0	1	1	1	1	1	0	0	1	1	0	1	0	1	0	0	0	0	0
1917	4	3	1	1	1	1	1	1	1	1	0	1	1	1	1	1	1	1	1	0	1	1	1	0	1	1	0
1918	4	3	1	1	1	1	0	1	1	1	1	1	1	0	1	1	1	1	0	1	0	0	0	0	1	0	0
1919	4	3	1	1	1	1	1	1	0	1	1	1	1	1	0	0	1	1	0	0	1	0	0	0	1	0	0
1920	4	3	1	1	1	1	1	1	0	1	1	1	0	0	1	1	1	1	0	1	1	0	0	0	1	1	1
1921	4	3	1	0	1	1	1	1	1	1	1	1	0	1	1	1	1	1	1	0	1	1	1	0	1	1	1
1922	4	3	1	1	1	1	1	1	0	1	1	1	1	0	1	1	1	1	0	1	0	0	1	0	1	1	1
1923	4	3	1	0	1	1	0	0	0	0	1	1	0	0	0	0	0	1	1	1	0	0	0	0	1	0	0
1924	4	3	1	1	1	1	0	1	0	1	1	1	1	1	0	0	1	1	0	1	1	0	1	0	1	1	0
1925	4	3	1	1	1	1	1	1	0	1	1	1	1	1	0	0	1	1	1	1	0	0	0	0	1	1	1
1928	4	3	1	0	1	1	1	1	0	1	1	1	1	0	1	1	1	1	1	1	1	0	1	0	1	1	1
1929	4	3	1	1	1	1	1	1	0	1	1	1	1	1	0	0	1	1	0	1	1	1	1	0	1	1	1
1930	4	3	1	1	1	1	1	1	0	1	1	1	1	1	1	0	1	1	1	1	1	0	1	0	1	0	0
1934	4	3	1	1	1	1	1	1	0	1	1	1	1	1	0	0	1	1	0	0	0	0	1	0	0	0	0
1936	4	3	1	1	1	1	1	1	0	1	1	1	1	1	0	0	1	1	1	1	1	1	1	0	1	1	1
1938	4	3	1	1	1	1	1	1	1	1	1	1	1	1	1	1	1	1	1	1	1	0	1	0	1	1	1
1939	4	3	1	1	1	1	0	1	0	1	1	0	0	1	1	0	1	1	1	1	0	0	1	0	1	1	0
1940	4	3	1	1	1	1	1	1	1	1	0	1	0	1	0	0	1	1	0	1	0	0	1	0	1	1	0
1941	4	3	1	1	1	1	1	0	0	1	1	1	0	1	1	1	1	1	1	1	1	1	1	0	1	0	0
1942	4	3	1	1	1	1	1	1	0	1	1	1	1	1	1	1	1	1	1	1	1	1	1	0	1	1	1
1943	4	3	1	1	1	1	1	1	0	1	1	1	1	1	0	0	1	1	0	1	1	1	0	0	1	1	0
1945	4	3	1	1	1	1	1	1	0	1	1	1	0	1	0	0	1	1	0	1	0	0	0	0	0	1	0
1946	4	3	1	1	1	1	1	0	0	1	1	1	0	1	1	0	1	1	0	1	1	0	0	0	1	1	0
1947	4	3	1	1	1	1	1	1	0	1	1	1	0	1	0	0	1	1	0	1	0	0	1	1	1	1	1
1949	4	3	1	1	0	1	1	1	0	1	1	1	1	1	0	0	1	1	1	1	1	1	0	1	1	1	0
1951	4	3	1	0	1	1	0	1	0	0	0	1	0	1	0	0	1	1	0	1	0	0	1	0	1	1	1
1953	4	3	1	0	1	1	1	1	0	1	1	1	1	1	1	1	1	1	0	1	0	1	1	0	1	1	0
1956	4	3	1	1	1	1	0	1	1	0	0	1	0	1	0	0	1	1	1	1	1	0	0	0	0	0	0
1957	4	3	1	1	1	1	1	1	1	1	1	1	1	1	1	1	1	1	0	0	0	0	1	0	1	1	0
1959	4	3	1	1	1	1	1	1	0	1	1	1	1	1	0	1	1	1	0	1	0	1	1	1	1	1	1
1961	4	3	1	1	1	1	1	1	0	1	1	1	1	1	1	1	1	1	1	1	1	1	1	1	1	1	1
1963	4	3	1	1	1	1	1	1	0	1	1	1	1	1	0	0	1	1	0	1	0	0	0	0	0	1	0
1965	4	3	1	1	1	1	1	1	1	1	1	1	1	1	0	0	1	1	1	1	1	0	1	0	1	1	1
1968	4	3	1	0	1	1	0	0	0	0	0	1	0	1	0	0	1	1	0	1	0	0	0	0	0	1	1
1971	4	3	1	1	1	1	1	1	0	1	1	1	0	1	1	0	1	1	0	0	0	1	1	0	1	0	0
1972	4	3	1	1	1	1	1	1	1	1	1	1	0	1	0	0	1	1	1	1	0	1	0	0	1	1	1
1973	4	3	1	1	1	1	1	1	0	1	0	1	0	0	0	0	1	1	0	1	1	0	0	0	0	1	0
1975	4	3	1	1	1	1	1	1	1	1	1	1	0	1	1	1	1	1	1	1	1	1	1	1	0	1	1
1976	4	3	1	0	1	1	0	1	0	1	1	0	0	1	1	0	1	1	1	1	0	0	0	0	1	1	0
1977	4	3	1	1	1	1	1	1	0	1	1	1	1	1	0	0	1	1	1	1	1	1	1	0	1	1	0
1978	4	3	1	1	1	1	1	1	1	1	1	1	1	1	1	1	1	1	1	0	1	1	1	1	1	1	1
1979	4	3	1	1	1	1	1	1	0	1	1	1	1	1	1	0	1	1	0	1	1	1	1	1	1	1	0
1980	4	3	1	1	1	1	1	1	0	1	1	1	1	1	1	1	1	1	1	1	1	1	1	1	1	1	1
1981	4	3	1	1	1	1	1	1	1	1	1	1	1	1	1	1	1	1	1	1	1	1	1	1	1	1	1
1982	4	3	1	1	1	1	1	1	0	1	1	1	0	0	0	0	1	1	1	1	1	1	1	1	1	1	1
1984	4	3	1	0	1	1	1	1	0	1	1	1	0	1	0	0	1	1	1	1	1	0	0	0	0	1	0
1985	4	3	1	1	1	1	1	1	0	1	0	1	1	0	1	0	1	1	1	0	1	1	1	0	1	1	0
1986	4	3	1	1	1	1	1	1	0	1	1	1	1	1	1	0	1	1	1	1	1	1	1	1	1	1	1
1988	4	3	1	1	1	1	1	1	1	1	1	1	1	1	0	1	1	1	0	1	0	0	0	0	1	1	1
1989	4	3	1	1	1	1	1	1	0	1	1	1	1	1	0	0	1	1	0	1	1	1	0	0	0	1	1
1990	4	3	1	0	1	1	1	0	1	0	0	0	0	0	0	0	0	1	0	0	0	0	0	0	0	1	0
1992	4	3	1	1	1	1	1	1	1	0	0	0	0	0	0	0	1	1	0	1	0	0	0	0	0	0	0
1993	4	3	1	1	0	1	0	1	0	0	1	1	1	0	0	0	0	0	0	1	0	0	0	0	0	0	0
1994	4	3	1	0	1	1	1	1	0	1	0	0	0	1	0	0	0	1	1	1	1	0	0	0	0	1	0
1995	4	3	1	0	0	1	1	0	0	1	1	1	0	0	0	0	1	1	0	1	0	0	0	0	0	0	0
1996	4	3	1	1	1	1	1	1	0	0	0	1	0	0	0	0	1	1	1	0	0	0	0	0	0	0	0
1997	4	3	1	1	1	1	1	0	0	1	1	1	0	0	0	0	1	1	1	0	1	0	0	1	0	0	0
1998	4	3	1	1	1	1	1	1	0	1	1	1	0	1	1	0	1	1	1	1	1	0	0	0	0	0	0
1999	4	3	1	1	1	1	1	1	0	0	0	0	0	0	0	0	1	1	1	0	0	0	0	0	0	1	0
2000	4	3	1	1	1	1	1	1	1	1	1	1	1	1	0	1	1	1	1	1	1	1	1	1	1	1	1
2001	4	3	1	1	1	1	1	1	0	1	1	1	1	1	0	0	1	1	1	1	0	0	0	0	0	0	0
2002	4	3	1	0	1	1	1	1	0	0	1	1	0	1	0	0	1	1	0	0	0	0	0	0	1	1	1
2004	4	3	1	0	1	1	0	0	0	1	1	1	1	1	0	0	1	1	1	1	1	0	0	0	0	1	0
2005	4	3	1	1	1	1	0	1	0	1	1	1	0	1	0	0	1	1	1	1	1	0	0	0	0	1	0
2006	4	3	1	1	1	1	1	1	0	1	1	1	1	1	0	0	1	1	1	1	1	0	0	0	0	0	0
2007	4	3	1	0	1	1	0	1	0	0	1	1	0	0	0	0	1	1	1	0	1	0	0	0	0	0	1
2008	4	3	1	1	1	1	1	1	0	1	1	1	1	1	1	1	1	1	1	1	0	1	0	1	0	1	0
2009	4	3	1	1	1	1	1	1	1	1	1	1	0	1	0	0	1	1	1	1	1	1	0	0	0	0	0
2010	4	3	1	1	1	0	1	1	0	0	0	1	1	1	0	0	1	1	1	0	1	0	0	1	0	0	0
2012	4	3	1	1	1	1	1	0	0	1	1	1	0	0	0	0	1	1	0	1	1	0	0	0	0	0	0
2015	4	3	1	1	1	1	0	0	0	1	1	1	1	1	0	0	1	1	1	1	1	0	1	0	1	1	0
2017	4	3	1	0	1	1	1	1	0	1	0	1	1	1	0	0	1	1	0	1	0	0	0	0	0	1	0
2019	4	3	1	1	1	1	1	1	0	1	1	1	1	1	0	0	1	1	0	1	1	0	0	0	0	1	1
2020	4	3	1	1	1	0	1	0	0	0	1	1	0	1	0	0	1	1	1	0	1	0	0	0	0	1	0
2021	4	3	1	1	1	1	1	1	1	1	1	1	1	1	1	1	1	1	0	1	0	1	1	0	1	1	0
2023	4	3	1	1	1	1	1	1	0	1	1	1	0	1	0	0	1	1	0	1	1	1	1	0	0	1	0
2024	4	3	1	1	1	1	1	1	0	0	1	1	0	1	0	0	1	1	0	1	0	0	0	0	0	0	0
2025	4	3	1	0	0	0	0	0	0	1	1	1	0	0	0	0	1	1	1	0	1	0	0	0	0	0	0
2026	4	3	1	1	1	1	1	1	0	1	1	1	0	0	0	0	1	1	0	1	0	0	0	0	0	1	0
2027	4	3	1	1	1	1	0	1	0	0	1	1	0	0	1	0	1	1	0	0	0	0	1	0	0	0	0
2028	2	1	0	1	1	1	1	1	1	1	1	1	0	1	1	1	1	1	1	1	1	1	1	0	1	0	1
2029	2	1	0	1	1	1	1	1	1	1	1	1	1	1	0	1	1	1	1	1	1	0	1	1	1	1	0
2030	2	1	0	1	1	1	1	1	1	1	1	1	1	1	1	1	1	1	1	1	1	1	1	1	1	1	0
2031	2	1	0	1	1	1	1	1	1	0	1	1	1	0	1	1	1	1	1	1	1	1	1	1	1	1	1
2032	2	1	0	1	1	1	1	1	1	1	1	1	1	1	1	1	1	1	1	1	1	1	1	1	1	1	1
2033	2	1	0	1	1	1	1	1	1	1	1	1	1	1	0	1	1	1	1	1	1	1	1	0	1	1	1
2034	2	1	0	0	1	1	1	1	1	1	1	1	1	1	1	1	1	1	1	0	0	1	1	1	1	1	1
2036	2	1	0	1	1	1	1	1	1	1	1	1	0	1	1	1	1	1	0	1	0	0	1	0	1	0	1
2037	2	1	0	1	1	1	1	1	0	1	1	1	1	1	0	0	1	1	1	1	1	1	1	0	1	1	1
2038	2	1	0	1	1	1	1	1	1	1	1	1	1	1	1	1	1	1	0	1	1	1	1	1	1	1	1
2039	2	1	0	1	1	1	1	1	1	1	1	1	1	1	1	1	1	1	1	1	1	0	1	1	1	1	1
2040	2	1	0	1	1	1	1	1	1	1	1	1	1	1	0	0	1	1	0	1	1	1	1	1	1	1	1
2041	2	1	0	1	0	1	1	1	1	1	1	1	1	1	1	1	1	1	1	1	0	1	1	1	1	1	1
2042	2	1	0	1	1	1	1	1	0	1	1	1	0	1	1	0	1	1	1	1	0	0	1	0	1	1	0
2043	2	1	0	1	1	1	1	1	1	1	1	1	0	0	0	0	1	1	1	1	1	1	1	0	1	1	0
2044	2	1	0	1	1	1	1	1	0	1	1	1	1	1	1	1	1	1	0	1	1	1	1	1	1	1	1
2045	2	1	0	0	1	1	0	0	1	1	1	1	0	0	1	1	1	1	1	1	1	1	1	0	1	1	1
2047	2	1	0	1	1	1	1	1	0	1	1	1	1	1	1	1	1	1	0	1	1	1	1	0	1	1	0
2048	2	1	0	1	1	1	0	1	0	0	1	1	1	1	1	1	1	1	1	1	1	1	1	1	1	1	0
2049	2	1	0	1	1	1	1	1	1	1	1	1	1	1	1	1	1	1	1	1	1	1	1	1	1	1	1
2051	2	1	0	1	1	1	1	1	0	1	1	1	1	1	0	0	1	1	1	1	1	0	1	1	1	1	1
2052	2	1	0	1	1	1	1	1	0	1	1	1	1	0	0	0	1	1	1	1	1	1	1	1	1	0	1
2053	2	1	0	1	1	1	1	1	1	1	1	1	1	1	1	1	1	1	1	1	1	1	1	1	1	1	1
2054	2	1	0	1	1	1	0	0	0	1	1	1	1	1	1	1	1	1	0	1	1	0	1	0	1	1	1
2055	2	1	0	1	1	1	1	1	0	1	1	0	1	1	0	1	1	1	0	1	0	1	1	0	1	1	1
2056	2	1	0	1	1	1	1	1	0	1	1	1	1	1	0	1	1	1	1	1	1	1	1	1	1	1	0
2057	2	1	0	1	1	1	1	1	0	1	1	1	1	1	0	0	1	1	0	1	0	1	1	0	1	1	1
2058	2	1	0	1	1	1	1	1	0	1	1	1	1	1	1	1	1	1	1	1	1	1	1	0	1	1	1
2059	2	1	0	1	1	1	1	1	1	1	1	1	1	1	1	1	1	1	0	1	0	1	1	0	1	1	1
2060	2	1	0	0	0	0	0	0	0	1	1	1	1	1	0	0	1	1	0	1	0	0	1	0	1	1	0
2061	2	1	0	1	1	1	1	1	1	1	1	1	1	1	1	1	1	1	0	1	0	1	1	0	1	1	0
2063	2	1	0	1	1	1	1	1	0	1	1	1	0	1	0	0	1	1	1	1	1	0	1	0	1	0	1
2064	2	1	0	1	1	1	1	1	0	1	1	1	1	1	0	0	1	1	1	1	1	1	1	1	1	1	0
2065	2	1	0	1	1	1	1	1	0	1	1	1	0	1	0	0	1	1	1	1	0	0	0	0	0	0	0
2067	2	1	0	1	1	1	1	1	0	1	1	1	1	1	0	0	1	1	1	1	1	0	1	0	0	1	0
2068	2	1	0	1	1	1	1	1	1	1	0	1	1	1	0	0	1	1	1	1	1	0	1	0	1	1	1
2069	2	1	0	1	1	1	1	1	0	1	1	1	1	0	0	0	1	1	1	1	1	0	1	0	0	1	1
2070	2	1	0	1	1	1	1	1	0	1	1	1	1	1	0	1	1	1	0	1	1	0	1	1	1	1	0
2071	2	1	0	1	1	1	1	1	1	1	1	1	0	1	0	1	1	1	0	1	1	1	1	1	1	1	0
2072	2	1	0	1	1	1	0	1	1	1	1	1	1	1	1	1	1	1	1	1	1	0	1	0	1	1	0
2073	2	1	0	1	1	1	1	1	1	1	1	1	0	1	0	0	1	1	0	1	1	1	0	0	0	1	0
2074	2	1	0	1	1	1	0	1	0	1	0	1	1	1	1	0	1	1	1	1	1	1	0	0	0	1	1
2076	2	1	0	1	1	1	1	1	0	1	1	1	1	1	1	1	1	1	0	1	1	0	1	0	1	1	0
2077	2	1	0	1	1	1	1	1	1	1	0	0	1	0	1	0	1	1	0	1	1	1	1	0	1	0	0
2078	2	1	0	1	1	1	0	0	0	1	0	1	0	1	0	0	1	1	0	1	1	1	0	0	0	1	0
2079	2	1	0	1	1	1	1	1	1	1	1	1	1	1	1	1	1	0	1	0	1	1	1	0	0	1	0
2080	2	1	0	1	1	1	1	1	1	1	1	1	0	1	1	1	1	1	1	1	1	1	1	1	1	1	1
2081	2	1	0	1	1	1	1	0	0	1	1	1	0	1	1	1	1	1	0	1	1	0	0	0	1	1	0
2082	2	1	0	1	1	1	0	0	0	1	1	1	0	1	1	1	1	1	1	1	0	1	1	1	0	1	1
2083	2	1	0	0	1	1	1	1	1	1	1	1	1	1	0	1	1	1	1	1	0	1	1	0	0	1	0
2084	2	1	0	1	1	1	1	1	1	1	1	1	1	1	1	1	1	1	1	1	1	1	1	0	1	1	1
2085	2	1	0	1	1	1	1	1	0	1	1	1	1	0	0	0	1	1	0	1	0	1	1	0	1	1	0
2086	2	1	0	1	1	1	1	1	1	1	1	1	1	1	0	0	1	1	1	1	1	0	1	0	1	1	0
2087	2	1	0	1	1	1	1	1	1	1	1	1	1	1	1	0	1	1	1	1	1	1	1	1	1	1	0
2088	2	1	0	1	1	1	0	0	0	1	1	1	1	1	0	1	1	1	0	1	1	0	1	0	0	0	0
2089	2	1	0	1	1	1	1	1	0	1	1	1	1	1	1	1	1	1	0	1	1	1	1	0	1	1	0
2090	2	1	0	1	1	1	1	1	1	1	1	1	1	1	1	1	1	1	0	1	1	1	1	0	1	1	1
2091	2	1	0	1	1	1	1	1	0	1	1	1	1	1	0	0	1	1	1	1	1	1	1	0	0	1	0
2093	2	1	0	1	1	1	1	1	0	1	1	1	1	1	0	0	1	1	0	1	1	1	1	1	1	1	0
2094	2	1	0	1	1	1	1	1	0	1	1	1	1	1	0	0	1	1	0	1	1	1	1	0	0	1	0
2095	2	1	0	1	1	1	1	1	0	1	1	1	1	1	1	1	1	1	1	1	1	0	1	0	1	1	1
2096	2	1	0	1	1	1	1	1	0	1	1	1	1	1	0	1	1	1	1	1	1	1	1	0	1	1	1
2097	2	1	0	1	1	1	1	1	0	1	1	1	1	1	0	0	1	1	1	1	1	1	1	1	1	1	1
2098	2	1	0	1	1	1	1	0	1	1	1	1	0	1	1	1	1	1	1	1	1	1	1	0	1	1	0
2099	2	1	0	1	1	1	1	1	0	1	1	1	1	1	0	0	1	1	1	1	1	1	1	1	0	1	0
2100	2	1	0	1	1	1	1	1	0	1	1	1	1	1	0	0	1	1	0	1	1	1	1	0	1	1	1
2101	2	1	0	1	1	1	1	1	0	1	1	1	1	1	0	0	1	1	0	1	0	1	1	0	0	0	0
2102	2	1	0	1	1	1	1	1	1	1	1	1	0	1	0	0	1	1	1	1	1	1	0	0	0	1	0
2103	2	1	0	1	1	1	1	1	0	1	1	1	1	1	0	0	1	1	0	1	1	1	1	0	1	1	1
2104	2	1	0	1	1	1	1	1	1	1	1	1	1	1	1	1	1	1	1	1	1	1	1	1	1	1	1
2105	2	1	0	1	1	1	1	1	1	1	1	1	1	1	1	0	1	1	0	1	1	1	1	0	1	1	1
2106	2	1	0	1	1	1	1	1	1	1	1	1	0	0	0	0	1	1	1	1	1	1	1	0	1	1	1
2107	2	1	0	1	0	1	0	1	0	1	1	1	1	0	1	1	1	1	0	1	0	1	1	0	0	1	0
2108	2	1	0	1	1	1	1	1	0	1	1	1	1	1	0	0	1	1	0	1	1	1	1	1	0	1	1
2109	2	1	0	1	1	1	1	1	1	1	0	1	0	1	1	1	1	1	0	1	1	1	1	0	1	1	0
2110	2	1	0	1	1	0	0	1	1	1	1	1	1	1	1	0	1	1	1	1	1	1	1	0	1	1	1
2111	2	1	0	1	1	1	1	1	1	1	1	1	0	0	1	0	1	1	0	1	1	1	1	1	1	1	1
2112	2	1	0	1	1	1	1	1	1	1	1	1	1	1	1	0	1	1	0	1	1	1	1	1	1	1	1
2113	2	1	0	1	1	1	1	1	0	1	1	1	1	1	0	0	1	1	0	1	1	1	1	0	1	1	1
2114	2	2	1	1	1	1	1	1	0	1	1	1	1	1	0	1	1	1	1	1	0	0	0	0	0	1	1
2116	2	1	0	1	1	1	1	1	1	1	1	1	0	0	0	0	1	1	0	1	0	0	1	0	1	1	1
2117	2	1	0	1	1	1	1	1	0	1	1	1	0	1	0	0	1	1	0	1	1	0	1	0	0	1	0
2120	2	1	0	1	1	1	0	1	0	1	1	1	1	0	0	0	1	1	1	1	0	0	0	0	0	0	0
2121	2	1	0	1	1	1	1	1	0	1	1	1	1	1	1	1	1	1	1	1	1	0	1	0	1	1	1
2122	2	1	0	1	1	1	1	1	1	1	1	1	1	0	0	1	1	1	0	1	1	1	1	1	1	1	1
2123	2	1	0	1	1	1	1	1	0	1	1	1	1	1	0	1	1	1	1	1	1	0	1	0	1	1	0
2124	2	1	0	1	1	1	1	0	0	1	0	0	0	1	0	0	1	1	0	1	0	0	1	0	0	1	0
2125	2	1	0	1	1	1	1	1	0	1	0	1	0	0	0	0	1	1	1	1	1	1	1	0	0	0	1
2126	2	1	0	0	1	1	0	0	1	1	0	1	1	0	1	1	1	1	1	1	1	1	1	0	0	1	1
2127	2	1	0	1	1	1	1	0	0	1	1	1	1	0	1	1	1	1	1	1	1	1	1	0	1	1	1
2128	2	1	0	1	1	1	1	1	0	1	1	1	0	1	0	0	1	1	1	1	1	0	1	0	0	1	0
2129	2	1	0	1	1	1	1	1	0	1	0	1	0	1	1	1	1	1	1	1	1	1	1	0	1	1	0
2130	2	1	0	1	1	1	1	1	0	1	1	1	0	1	0	0	1	1	0	1	1	1	1	0	0	1	0
2133	2	1	0	1	1	1	1	1	1	1	0	1	0	1	0	0	1	1	1	1	1	1	1	0	1	1	1
2134	2	1	0	1	1	1	1	1	0	1	1	1	1	1	0	0	1	1	0	1	0	1	1	1	0	1	0
2135	2	1	0	1	1	1	1	1	0	1	1	1	0	1	0	0	1	1	0	1	0	1	1	0	1	1	0
2136	2	1	0	0	1	1	1	1	0	1	1	1	1	0	1	1	1	1	0	1	1	1	1	0	0	1	1
2138	2	1	0	1	1	1	1	1	1	1	1	0	0	0	0	1	1	1	0	0	0	1	0	0	0	1	0
2139	2	1	0	1	1	1	0	1	0	1	1	1	1	1	0	0	1	1	0	1	0	1	1	1	1	1	1
2140	2	1	0	1	1	1	1	1	0	1	1	1	1	1	0	0	1	1	0	1	1	0	1	0	0	0	0
2141	2	1	0	1	1	1	1	0	0	1	1	1	0	1	1	0	1	1	1	1	1	1	1	0	1	1	1
2143	2	1	0	1	1	1	1	1	1	1	1	1	1	1	1	0	1	1	1	1	0	1	1	0	0	1	1
2145	2	2	1	1	1	1	1	1	1	1	1	1	1	1	0	0	1	1	1	1	1	1	1	0	1	1	1
2146	2	1	0	0	1	0	0	0	0	0	0	1	0	0	1	0	1	1	1	1	1	0	0	0	1	1	0
2147	2	1	0	1	1	1	1	1	0	1	1	1	0	1	0	0	1	1	1	1	1	0	1	0	1	1	1
2148	2	1	0	1	1	1	1	1	1	1	1	1	0	1	1	0	1	1	0	1	0	1	0	1	1	1	1
2149	2	1	0	1	1	1	1	1	0	1	1	1	1	0	1	1	1	1	1	1	1	1	1	1	1	1	1
2150	2	1	0	1	1	1	1	1	0	1	1	1	1	0	0	0	1	1	1	1	1	1	1	0	0	1	1
2151	2	1	0	1	1	1	0	1	0	1	1	1	1	0	0	0	1	1	0	1	1	0	0	0	0	1	0
2152	2	1	0	1	1	1	1	1	0	1	1	1	0	1	0	0	1	1	0	1	1	0	1	1	0	1	1
2153	2	1	0	1	1	1	0	0	1	0	1	1	0	1	0	0	1	1	0	1	1	0	1	0	1	1	1
2154	2	1	0	1	1	1	1	1	1	1	1	1	1	1	1	1	1	1	1	1	1	1	1	1	1	1	1
2155	2	1	0	1	1	1	1	1	1	1	1	1	1	1	1	1	1	1	0	1	1	1	0	1	1	1	1
2156	2	1	0	1	1	1	1	1	0	1	1	1	1	1	1	1	1	1	1	1	1	0	1	1	1	1	1
2157	2	1	0	1	1	1	1	1	0	1	1	1	1	1	0	0	1	1	0	1	0	0	1	0	1	1	0
2158	2	1	0	1	1	1	1	1	0	1	1	1	1	1	0	0	1	1	1	1	1	0	0	0	0	1	0
2159	2	1	0	1	1	1	1	1	0	1	1	1	1	1	0	0	1	1	0	1	0	1	0	0	0	1	1
2160	2	1	0	1	1	1	1	1	0	1	1	1	1	1	0	0	1	1	1	1	1	0	0	0	0	1	0
2161	2	1	0	1	1	1	1	1	1	1	1	1	1	0	0	1	1	1	1	1	1	1	1	1	1	1	1
2162	2	1	0	1	1	1	1	1	0	1	1	1	0	1	0	0	1	1	0	1	0	1	1	0	0	1	1
2163	2	1	0	1	1	1	1	1	0	1	1	1	1	0	0	0	1	1	0	1	0	0	1	0	1	1	0
2165	2	1	0	1	1	1	1	1	0	1	1	1	1	1	0	0	1	1	0	1	0	0	1	1	1	1	0
2166	2	1	0	1	1	1	1	1	0	1	1	1	1	1	0	0	1	1	0	1	0	1	1	0	1	1	1
2167	2	1	0	1	1	1	1	1	1	1	1	1	1	1	0	0	1	1	0	1	0	0	1	0	0	1	1
2168	2	1	0	1	1	1	1	1	1	1	1	1	1	1	0	1	1	1	1	1	0	1	1	1	1	1	1
2169	2	1	0	1	1	1	1	1	1	1	1	1	1	1	0	0	1	1	0	1	0	1	1	0	1	1	1
2170	2	1	0	1	1	1	1	1	0	1	1	1	1	0	0	0	1	1	0	1	1	1	1	1	1	1	1
2171	2	1	0	1	1	1	1	1	1	1	1	1	0	1	0	0	1	1	1	1	0	1	1	1	1	1	1
